# Supplementary material for: Thermo-responsive triple-function nanotransporter for efficient chemo-photothermal therapy of multidrug-resistant bacterial infection
Source: Nat Commun. 2019 Sep 24;10:4336. doi: 10.1038/s41467-019-12313-3 (PMC6760232; doi:10.1038/s41467-019-12313-3)
Supplement: Supplementary file 4 — Source Data [file 41467_2019_12313_MOESM4_ESM.xlsx]

## Sheet: Fig. 2c
Figure 2c	Size (nm)	Number (%)
	0.4	0
	0.4632	0
	0.5365	0
	0.6213	0
	0.7195	0
	0.8332	0
	0.9649	0
	1.117	0
	1.294	0
	1.499	0
	1.736	0
	2.01	0
	2.328	0
	2.696	0
	3.122	0
	3.615	0
	4.187	0
	4.849	0
	5.615	0
	6.503	0
	7.531	0
	8.721	0
	10.1	0
	11.7	0
	13.54	0
	15.69	0
	18.17	0
	21.04	0
	24.36	0
	28.21	0
	32.67	0
	37.84	2.6
	43.82	10.6
	50.75	19
	58.77	21.2
	68.06	17.6
	78.82	12.1
	91.28	7.5
	105.7	4.2
	122.4	2.3
	141.8	1.2
	164.2	0.7
	190.1	0.4
	220.2	0.2
	255	0.1
	295.3	0.1
	342	0
	396.1	0
	458.7	0
	531.2	0
	615.1	0
	712.4	0
	825	0
	955.4	0
	1106	0
	1281	0
	1484	0
	1718	0
	1990	0
	2305	0
	2669	0
	3091	0
	3580	0
	4145	0
	4801	0
	5560	0
	6439	0
	7456	0
	8635	0
	10000	0

## Sheet: Fig. 2d
Figure 2d		Absorbance (a.u.)
	Wave length (nm)	IMP/IR780@TRN	Vehicle	IMP	IR780
	255	0.28971	0.02152	0.11514	0.06397
	256	0.28422	0.02182	0.11569	0.06099
	257	0.27981	0.0223	0.11666	0.05875
	258	0.27512	0.02262	0.11794	0.05687
	259	0.27044	0.02326	0.11948	0.05539
	260	0.26611	0.02346	0.12122	0.05394
	261	0.26196	0.02396	0.12318	0.05288
	262	0.25805	0.02488	0.12554	0.05201
	263	0.25524	0.02546	0.128	0.0514
	264	0.25316	0.02574	0.13076	0.05091
	265	0.25162	0.02632	0.13367	0.05065
	266	0.24981	0.02678	0.13671	0.05039
	267	0.24892	0.02686	0.13958	0.05025
	268	0.24878	0.02746	0.14278	0.05024
	269	0.24974	0.02716	0.14567	0.05026
	270	0.2509	0.02772	0.14874	0.05037
	271	0.25263	0.0269	0.15187	0.05048
	272	0.2537	0.02664	0.15486	0.05088
	273	0.25419	0.02732	0.15793	0.05113
	274	0.25381	0.02712	0.16059	0.05143
	275	0.25332	0.02672	0.16383	0.05158
	276	0.25285	0.02638	0.1671	0.05176
	277	0.25282	0.02634	0.16965	0.05204
	278	0.25269	0.02616	0.17239	0.0523
	279	0.25239	0.0261	0.17577	0.05255
	280	0.25192	0.02612	0.17924	0.05275
	281	0.25098	0.026	0.18271	0.05305
	282	0.2497	0.0261	0.18645	0.05336
	283	0.24799	0.02642	0.19025	0.05351
	284	0.24535	0.02638	0.19382	0.05407
	285	0.24144	0.02664	0.19791	0.05415
	286	0.2355	0.02646	0.2017	0.05435
	287	0.22828	0.02656	0.20554	0.0545
	288	0.22094	0.02642	0.20887	0.05456
	289	0.2144	0.0266	0.21194	0.05441
	290	0.20869	0.02614	0.21444	0.05423
	291	0.20378	0.0263	0.21638	0.0537
	292	0.1996	0.02652	0.21763	0.05363
	293	0.19606	0.0261	0.2182	0.05332
	294	0.19266	0.02558	0.21824	0.05278
	295	0.18983	0.02542	0.21788	0.05229
	296	0.18649	0.02562	0.21661	0.05147
	297	0.1834	0.02528	0.21525	0.05087
	298	0.17976	0.02528	0.21322	0.0499
	299	0.17588	0.0251	0.21065	0.04906
	300	0.1723	0.02466	0.20817	0.04807
	301	0.16898	0.02422	0.20572	0.04714
	302	0.1657	0.0241	0.20254	0.04651
	303	0.16257	0.0236	0.19846	0.04571
	304	0.15982	0.02336	0.19452	0.04502
	305	0.1567	0.02278	0.19025	0.04455
	306	0.15379	0.02236	0.18471	0.04386
	307	0.15109	0.0222	0.17893	0.0433
	308	0.1484	0.02236	0.17418	0.04368
	309	0.14552	0.0227	0.16821	0.04259
	310	0.14211	0.02244	0.16087	0.04197
	311	0.13832	0.0225	0.15324	0.04104
	312	0.1348	0.0223	0.14545	0.04005
	313	0.13097	0.02212	0.13737	0.03863
	314	0.12653	0.02218	0.12923	0.03759
	315	0.12297	0.02188	0.12087	0.03665
	316	0.11946	0.02156	0.11273	0.03572
	317	0.11634	0.02146	0.10451	0.03504
	318	0.11427	0.0218	0.09684	0.03431
	319	0.11171	0.0212	0.09026	0.03411
	320	0.11011	0.02084	0.08367	0.03357
	321	0.108	0.02068	0.07825	0.03304
	322	0.10652	0.0211	0.07286	0.03278
	323	0.1052	0.02056	0.06796	0.03257
	324	0.10397	0.02024	0.0638	0.03242
	325	0.10259	0.01982	0.05951	0.03202
	326	0.10177	0.01948	0.05566	0.03175
	327	0.09999	0.01938	0.05298	0.03165
	328	0.09615	0.01888	0.04862	0.03331
	329	0.09484	0.01898	0.04571	0.03313
	330	0.0938	0.01878	0.04296	0.03275
	331	0.09242	0.01856	0.04064	0.0324
	332	0.09135	0.0179	0.03809	0.03207
	333	0.09074	0.01728	0.03562	0.03181
	334	0.08971	0.01716	0.03329	0.0315
	335	0.0891	0.01694	0.03116	0.03141
	336	0.08866	0.01664	0.02953	0.03124
	337	0.08816	0.01694	0.02747	0.03094
	338	0.088	0.01762	0.02579	0.031
	339	0.08819	0.0182	0.02424	0.03107
	340	0.08859	0.01834	0.02291	0.03156
	341	0.08885	0.01836	0.02133	0.03184
	342	0.08916	0.01802	0.02047	0.03199
	343	0.08971	0.01834	0.01986	0.03245
	344	0.09023	0.01818	0.01922	0.03306
	345	0.09096	0.018	0.01859	0.0338
	346	0.09169	0.01776	0.01802	0.03406
	347	0.09232	0.0176	0.01746	0.03415
	348	0.09277	0.01746	0.01707	0.03416
	349	0.09305	0.01722	0.01669	0.03415
	350	0.09349	0.01732	0.01623	0.03438
	351	0.09389	0.01702	0.01601	0.03496
	352	0.09445	0.01634	0.01573	0.03553
	353	0.09579	0.0167	0.01526	0.03657
	354	0.09703	0.01664	0.0155	0.03675
	355	0.09833	0.0165	0.01505	0.03698
	356	0.09933	0.01602	0.01467	0.037
	357	0.1006	0.01536	0.01452	0.03756
	358	0.1021	0.01536	0.01438	0.03824
	359	0.10374	0.01452	0.01409	0.0391
	360	0.1059	0.01412	0.0141	0.04003
	361	0.1078	0.01378	0.01374	0.04146
	362	0.10929	0.01402	0.01358	0.04236
	363	0.1102	0.01444	0.01344	0.04324
	364	0.11054	0.01538	0.0132	0.04413
	365	0.11041	0.01578	0.01293	0.04445
	366	0.1098	0.01618	0.01294	0.04467
	367	0.10887	0.01618	0.01282	0.04509
	368	0.10791	0.01636	0.01276	0.04532
	369	0.10719	0.01606	0.01249	0.04513
	370	0.10661	0.016	0.0123	0.04562
	371	0.10611	0.01588	0.01227	0.0466
	372	0.10558	0.01566	0.01219	0.04676
	373	0.10571	0.0151	0.01195	0.04723
	374	0.10626	0.0153	0.0116	0.04856
	375	0.10688	0.01452	0.01182	0.04978
	376	0.10737	0.01414	0.0117	0.05068
	377	0.10836	0.01444	0.01166	0.0502
	378	0.10918	0.01422	0.01165	0.05405
	379	0.11014	0.01418	0.01133	0.05427
	380	0.1134	0.01304	0.01234	0.04846
	381	0.1135	0.01236	0.01227	0.04833
	382	0.11292	0.01158	0.01192	0.04866
	383	0.11184	0.01076	0.01199	0.04881
	384	0.10994	0.01112	0.01161	0.04879
	385	0.10705	0.01092	0.01158	0.0483
	386	0.10324	0.0113	0.01114	0.04737
	387	0.09895	0.01226	0.01116	0.04615
	388	0.09444	0.0129	0.01083	0.04464
	389	0.08873	0.0134	0.01063	0.04216
	390	0.08357	0.01368	0.01036	0.04005
	391	0.07854	0.0133	0.01021	0.0377
	392	0.07454	0.01316	0.00995	0.03626
	393	0.07081	0.01362	0.00989	0.03423
	394	0.06798	0.01308	0.00972	0.03307
	395	0.0658	0.01272	0.00959	0.03231
	396	0.06357	0.01222	0.00938	0.03147
	397	0.06204	0.01268	0.00927	0.03105
	398	0.06087	0.0125	0.00902	0.03071
	399	0.05985	0.0124	0.00882	0.03065
	400	0.05906	0.01232	0.00872	0.03078
	401	0.05837	0.01218	0.00855	0.03073
	402	0.05815	0.01218	0.00853	0.03069
	403	0.05761	0.01194	0.00864	0.03065
	404	0.05732	0.01182	0.00827	0.03078
	405	0.05716	0.01166	0.00811	0.03093
	406	0.05703	0.0115	0.00798	0.03132
	407	0.05706	0.0112	0.00787	0.03163
	408	0.0571	0.01072	0.00773	0.0318
	409	0.05713	0.01006	0.00769	0.0319
	410	0.05727	0.00948	0.00763	0.03207
	411	0.05761	0.0092	0.00736	0.03212
	412	0.05784	0.00936	0.00715	0.0321
	413	0.0582	0.0095	0.00694	0.03233
	414	0.05847	0.01054	0.00686	0.03258
	415	0.05883	0.01126	0.00664	0.03273
	416	0.05921	0.01148	0.00649	0.03273
	417	0.05928	0.01156	0.0064	0.03278
	418	0.05943	0.01148	0.00647	0.03267
	419	0.05974	0.01128	0.00614	0.03267
	420	0.05983	0.01114	0.00601	0.03289
	421	0.06008	0.01096	0.00591	0.03285
	422	0.06019	0.0109	0.00597	0.03278
	423	0.06025	0.01098	0.00591	0.03272
	424	0.06027	0.01084	0.00593	0.03297
	425	0.06045	0.01074	0.00583	0.03307
	426	0.06061	0.0108	0.00579	0.03333
	427	0.06046	0.01066	0.00561	0.03371
	428	0.06115	0.01086	0.00564	0.03367
	429	0.06158	0.01054	0.00556	0.03377
	430	0.0617	0.01404	0.00449	0.03328
	431	0.06212	0.01432	0.00433	0.03337
	432	0.0628	0.0142	0.00434	0.03365
	433	0.06353	0.01406	0.00429	0.03397
	434	0.06434	0.014	0.0042	0.0344
	435	0.06516	0.01388	0.00416	0.0347
	436	0.06614	0.01404	0.00424	0.03508
	437	0.06737	0.01394	0.00416	0.03567
	438	0.06841	0.01346	0.00416	0.03643
	439	0.06944	0.0132	0.00417	0.03708
	440	0.07029	0.013	0.00405	0.03879
	441	0.07089	0.01266	0.00412	0.03973
	442	0.07111	0.01294	0.00414	0.04009
	443	0.07096	0.01234	0.00405	0.04036
	444	0.07033	0.01228	0.00402	0.04036
	445	0.0696	0.0124	0.00394	0.04036
	446	0.06851	0.01248	0.00384	0.03984
	447	0.06719	0.0124	0.00379	0.03926
	448	0.06578	0.01238	0.0038	0.03856
	449	0.06442	0.01242	0.00378	0.03762
	450	0.06292	0.01236	0.00382	0.0366
	451	0.06143	0.01226	0.00378	0.03555
	452	0.06008	0.01228	0.00374	0.0346
	453	0.05847	0.01224	0.00377	0.03387
	454	0.0567	0.01224	0.00374	0.0326
	455	0.05526	0.01212	0.00376	0.03177
	456	0.05373	0.01216	0.00372	0.03067
	457	0.05248	0.01216	0.00372	0.02956
	458	0.05129	0.0122	0.00366	0.02833
	459	0.05011	0.01232	0.00362	0.02744
	460	0.04932	0.01252	0.00361	0.0264
	461	0.04845	0.01288	0.00375	0.02564
	462	0.04778	0.01342	0.00366	0.02488
	463	0.04737	0.01366	0.00348	0.0244
	464	0.04691	0.01338	0.00349	0.02385
	465	0.04645	0.01242	0.00349	0.02343
	466	0.04645	0.01166	0.00347	0.0234
	467	0.04629	0.01112	0.00342	0.02304
	468	0.04624	0.01112	0.00333	0.02271
	469	0.04625	0.0107	0.00319	0.02272
	470	0.04585	0.01062	0.00309	0.02267
	471	0.04621	0.01066	0.00299	0.02283
	472	0.04616	0.01074	0.00295	0.02276
	473	0.04611	0.01132	0.00276	0.02274
	474	0.04624	0.01096	0.00267	0.02287
	475	0.0462	0.01098	0.0025	0.02275
	476	0.04613	0.01104	0.00235	0.02291
	477	0.04609	0.0111	0.0023	0.02267
	478	0.04606	0.01104	0.00222	0.02282
	479	0.04602	0.01068	0.0021	0.02305
	480	0.04593	0.01102	0.00205	0.02303
	481	0.04583	0.011	0.00193	0.02314
	482	0.04516	0.01104	0.00183	0.02325
	483	0.04528	0.01108	0.00175	0.02321
	484	0.04515	0.01116	0.0017	0.02324
	485	0.04483	0.01134	0.00163	0.02332
	486	0.04454	0.01168	0.00161	0.02331
	487	0.0441	0.01234	0.00146	0.02333
	488	0.04365	0.01262	0.00141	0.02329
	489	0.04317	0.01282	0.00138	0.02328
	490	0.04263	0.01244	0.0013	0.02321
	491	0.04208	0.01148	0.00124	0.02316
	492	0.04152	0.01204	0.00124	0.02303
	493	0.04105	0.01168	0.00121	0.02297
	494	0.04075	0.01128	0.00114	0.0231
	495	0.04041	0.01068	0.00114	0.02322
	496	0.04013	0.00984	0.00113	0.02337
	497	0.0398	0.00906	0.0011	0.02343
	498	0.03949	0.0087	0.00108	0.02335
	499	0.03921	0.00886	0.0011	0.02341
	500	0.03917	0.00902	0.00107	0.02349
	501	0.03902	0.00914	0.00107	0.02363
	502	0.03897	0.00928	0.00106	0.02353
	503	0.03887	0.00942	0.0011	0.02363
	504	0.03878	0.00948	0.00114	0.02381
	505	0.03887	0.00956	0.00109	0.02386
	506	0.03849	0.00946	0.00113	0.02394
	507	0.0383	0.00946	0.00116	0.02399
	508	0.0381	0.00944	0.00127	0.02419
	509	0.03788	0.0094	0.00134	0.02421
	510	0.03765	0.00942	0.00137	0.0243
	511	0.03762	0.00964	0.00144	0.02448
	512	0.03722	0.0098	0.00154	0.02478
	513	0.03679	0.0102	0.00153	0.02484
	514	0.03671	0.0108	0.00176	0.02505
	515	0.03638	0.01128	0.00183	0.02544
	516	0.03611	0.01136	0.00201	0.02531
	517	0.03592	0.01078	0.00202	0.02522
	518	0.03567	0.01042	0.00198	0.02542
	519	0.03556	0.01028	0.00217	0.02563
	520	0.03538	0.01	0.00216	0.02568
	521	0.03524	0.0098	0.00244	0.02571
	522	0.03513	0.00942	0.00238	0.02582
	523	0.03527	0.00952	0.00249	0.02589
	524	0.03515	0.00922	0.00254	0.02602
	525	0.03511	0.00904	0.00265	0.02614
	526	0.03511	0.00894	0.0027	0.02625
	527	0.03498	0.00888	0.00283	0.02625
	528	0.03478	0.0088	0.00296	0.02631
	529	0.0344	0.00824	0.00292	0.02639
	530	0.03433	0.00858	0.00304	0.02652
	531	0.03403	0.0085	0.00299	0.02661
	532	0.03369	0.00846	0.00311	0.02666
	533	0.03345	0.0083	0.00303	0.02674
	534	0.03325	0.00816	0.0031	0.02685
	535	0.03295	0.00806	0.00296	0.02686
	536	0.03277	0.00756	0.00287	0.02689
	537	0.0326	0.00702	0.00271	0.02687
	538	0.0324	0.0067	0.00254	0.02706
	539	0.03219	0.00672	0.00237	0.02725
	540	0.03232	0.00826	0.00169	0.02777
	541	0.03229	0.00814	0.00152	0.02785
	542	0.0323	0.00788	0.00141	0.02806
	543	0.03232	0.00774	0.00138	0.02822
	544	0.03235	0.00756	0.00117	0.02823
	545	0.03241	0.00738	0.00112	0.0282
	546	0.03241	0.00714	0.00113	0.0283
	547	0.03243	0.00698	0.00109	0.02829
	548	0.03235	0.00682	0.00107	0.02833
	549	0.03222	0.0067	0.00102	0.02847
	550	0.03212	0.00656	0.00094	0.02841
	551	0.03195	0.0065	0.00099	0.02845
	552	0.03174	0.00642	0.00095	0.02854
	553	0.03148	0.00642	0.00092	0.02866
	554	0.03123	0.0063	0.00088	0.02848
	555	0.03103	0.00636	0.00085	0.02861
	556	0.03082	0.00628	0.00107	0.02866
	557	0.03058	0.00626	0.0009	0.02878
	558	0.03039	0.0062	0.00086	0.02888
	559	0.03025	0.0062	0.00081	0.02898
	560	0.03041	0.00618	0.00076	0.02905
	561	0.03013	0.00618	0.00081	0.02933
	562	0.03009	0.00622	0.0009	0.02951
	563	0.03017	0.0063	0.00078	0.02968
	564	0.03025	0.00672	0.00068	0.02974
	565	0.03039	0.00654	0.00061	0.02972
	566	0.0306	0.0079	0.00052	0.03008
	567	0.03092	0.00816	0.00033	0.03028
	568	0.03119	0.00762	0.00048	0.03036
	569	0.03148	0.0073	0.00049	0.03043
	570	0.03174	0.00706	0.00041	0.03065
	571	0.03204	0.00696	0.00038	0.03086
	572	0.03203	0.00666	0.00044	0.03099
	573	0.03244	0.00664	0.0003	0.0311
	574	0.03272	0.00648	0.00038	0.03129
	575	0.03289	0.00644	0.00043	0.03145
	576	0.0331	0.00634	0.00038	0.03158
	577	0.03329	0.00628	0.0003	0.03177
	578	0.03329	0.00624	0.00032	0.03215
	579	0.03376	0.00614	0.00053	0.03247
	580	0.03403	0.00586	0.00029	0.03254
	581	0.03438	0.00578	0.00025	0.03282
	582	0.03472	0.0055	0.00021	0.03317
	583	0.03514	0.00536	0.00022	0.03334
	584	0.03568	0.00526	0.00014	0.03381
	585	0.03622	0.00504	0.00035	0.03408
	586	0.03677	0.00508	0.00026	0.03432
	587	0.03734	0.00504	0.00024	0.03478
	588	0.03797	0.00502	0.00025	0.03509
	589	0.03852	0.00512	0.00029	0.03534
	590	0.03923	0.00526	0.0003	0.03563
	591	0.04001	0.00546	0.00037	0.03592
	592	0.04069	0.00582	0.00042	0.03641
	593	0.04142	0.00656	0.00046	0.03672
	594	0.04209	0.0072	0.00055	0.03711
	595	0.04283	0.00746	0.00062	0.03734
	596	0.04337	0.00722	0.00076	0.03764
	597	0.04404	0.00672	0.00087	0.03788
	598	0.04474	0.0066	0.00106	0.03828
	599	0.04543	0.00658	0.00128	0.03869
	600	0.04614	0.00578	0.00145	0.03904
	601	0.04696	0.0066	0.0016	0.03946
	602	0.04768	0.0064	0.00178	0.03993
	603	0.04869	0.00626	0.00198	0.04022
	604	0.04958	0.0062	0.00212	0.04072
	605	0.05074	0.00604	0.00233	0.04119
	606	0.05188	0.00542	0.00236	0.04174
	607	0.05326	0.0057	0.00257	0.04236
	608	0.05467	0.00564	0.00262	0.04298
	609	0.05611	0.0056	0.00264	0.04361
	610	0.05765	0.00562	0.0027	0.04424
	611	0.05927	0.00564	0.00277	0.04506
	612	0.06078	0.00548	0.00281	0.0458
	613	0.06223	0.00552	0.00275	0.04647
	614	0.06359	0.00532	0.00268	0.04711
	615	0.06503	0.00538	0.00291	0.04795
	616	0.06635	0.00524	0.00289	0.04851
	617	0.06758	0.00528	0.00275	0.04923
	618	0.06881	0.0053	0.00265	0.04977
	619	0.0701	0.00514	0.00246	0.05045
	620	0.07151	0.00516	0.00236	0.05113
	621	0.0727	0.0055	0.00209	0.0518
	622	0.07429	0.0058	0.00203	0.05244
	623	0.07571	0.00628	0.00192	0.05307
	624	0.07728	0.00644	0.00189	0.05386
	625	0.07891	0.00618	0.0017	0.05469
	626	0.08053	0.00544	0.00172	0.05541
	627	0.08235	0.0047	0.00183	0.05635
	628	0.08417	0.00464	0.00182	0.05725
	629	0.08623	0.00554	0.00138	0.05811
	630	0.08831	0.00506	0.00127	0.05924
	631	0.09085	0.00502	0.00109	0.06052
	632	0.09332	0.00508	0.00108	0.06174
	633	0.0957	0.00512	0.00071	0.06273
	634	0.09833	0.00506	0.00066	0.06421
	635	0.10092	0.00494	0.00048	0.06552
	636	0.10333	0.00492	0.00042	0.06686
	637	0.10564	0.00484	0.00039	0.06806
	638	0.10785	0.00468	0.00037	0.0692
	639	0.11027	0.00476	0.0003	0.07038
	640	0.11256	0.00472	0.00036	0.07148
	641	0.11475	0.00472	0.00039	0.07272
	642	0.1169	0.00472	0.00038	0.0738
	643	0.11874	0.00466	0.00035	0.07481
	644	0.1209	0.00458	0.00036	0.07601
	645	0.12314	0.00458	0.0003	0.07683
	646	0.12531	0.00454	0.00029	0.07802
	647	0.12765	0.00452	0.00031	0.07915
	648	0.13021	0.00454	0.00032	0.08034
	649	0.13269	0.0046	0.00034	0.08162
	650	0.13532	0.00472	0.00036	0.08298
	651	0.13827	0.0048	0.00035	0.0843
	652	0.14129	0.0051	0.00033	0.08579
	653	0.1445	0.00582	0.00035	0.08741
	654	0.14754	0.00654	0.00042	0.08922
	655	0.15129	0.00676	0.00076	0.09115
	656	0.15458	0.00644	0.00054	0.09306
	657	0.1581	0.00602	0.00063	0.09526
	658	0.16152	0.00584	0.00076	0.09769
	659	0.16526	0.0057	0.00077	0.10047
	660	0.16899	0.00568	0.00091	0.10429
	661	0.17209	0.00562	0.00097	0.10721
	662	0.17384	0.00534	0.00091	0.10435
	663	0.17464	0.0051	0.00053	0.09653
	664	0.17653	0.00484	0.0004	0.0899
	665	0.17973	0.00462	0.00034	0.08901
	666	0.1826	0.00482	0.00038	0.09272
	667	0.18754	0.00456	0.00045	0.09744
	668	0.19076	0.00446	0.0004	0.0974
	669	0.19395	0.00424	0.00038	0.09845
	670	0.19746	0.00432	0.00036	0.10077
	671	0.20156	0.00428	0.0003	0.10104
	672	0.20578	0.00424	0.00031	0.10264
	673	0.21088	0.00424	0.00038	0.10627
	674	0.21585	0.00428	0.00051	0.10983
	675	0.22171	0.0043	0.0006	0.11365
	676	0.22826	0.00422	0.00059	0.11922
	677	0.23455	0.0042	0.00069	0.12527
	678	0.24229	0.0041	0.00088	0.13147
	679	0.2499	0.00422	0.00081	0.138
	680	0.25766	0.00418	0.00084	0.14376
	681	0.26487	0.00432	0.00087	0.14979
	682	0.27206	0.00436	0.00085	0.15552
	683	0.27829	0.0049	0.00087	0.16061
	684	0.28486	0.00556	0.00082	0.16524
	685	0.29152	0.00612	0.00079	0.16916
	686	0.29799	0.00622	0.00076	0.17308
	687	0.30415	0.00612	0.00075	0.17698
	688	0.31007	0.00552	0.0007	0.18053
	689	0.31515	0.00518	0.00072	0.18423
	690	0.32126	0.00506	0.00074	0.18691
	691	0.32791	0.0049	0.00082	0.19075
	692	0.33385	0.00478	0.0007	0.19429
	693	0.34023	0.00494	0.00065	0.1977
	694	0.34667	0.00448	0.00061	0.20143
	695	0.3531	0.00426	0.00055	0.20511
	696	0.35946	0.00414	0.00057	0.20898
	697	0.36649	0.00422	0.00054	0.21297
	698	0.37366	0.00418	0.00057	0.21735
	699	0.38108	0.00332	0.00054	0.22172
	700	0.38819	0.004	0.00051	0.2263
	701	0.39533	0.00414	0.00046	0.23083
	702	0.40227	0.00422	0.00048	0.23527
	703	0.40834	0.00424	0.0005	0.23924
	704	0.41471	0.00424	0.00047	0.24343
	705	0.41953	0.00428	0.0004	0.24727
	706	0.42425	0.0043	0.00047	0.25055
	707	0.42833	0.00426	0.00038	0.25354
	708	0.43159	0.00422	0.00038	0.25633
	709	0.43484	0.00416	0.00027	0.25838
	710	0.43767	0.00414	0.00037	0.26035
	711	0.44014	0.00416	0.0003	0.26217
	712	0.44214	0.004	0.00022	0.26378
	713	0.44439	0.00396	0.00021	0.2651
	714	0.44642	0.00392	0.00027	0.26636
	715	0.44807	0.0039	0.00014	0.2677
	716	0.44957	0.00388	5e-05	0.26871
	717	0.45105	0.00406	0.00019	0.26979
	718	0.45251	0.00446	0	0.27079
	719	0.45382	0.00504	0.00025	0.27167
	720	0.4553	0.0054	0.00025	0.27257
	721	0.45681	0.00556	0.00018	0.27351
	722	0.45837	0.00518	0.00024	0.27443
	723	0.46013	0.00484	0.00031	0.27534
	724	0.46192	0.00462	0.00036	0.27665
	725	0.4641	0.00438	0.00032	0.27775
	726	0.46681	0.00432	0.00039	0.2792
	727	0.46954	0.00416	0.00047	0.28081
	728	0.47278	0.00414	0.00038	0.28254
	729	0.47605	0.00416	0.00045	0.28471
	730	0.47945	0.00406	0.00042	0.28699
	731	0.48361	0.00402	0.00048	0.28955
	732	0.48748	0.00392	0.00044	0.29214
	733	0.49178	0.00426	0.00041	0.29519
	734	0.49691	0.00384	0.00042	0.29854
	735	0.50045	0.0037	0.00045	0.3019
	736	0.50677	0.00364	0.00032	0.30561
	737	0.51269	0.00364	0.00028	0.30906
	738	0.51872	0.00366	0.00025	0.31344
	739	0.52539	0.00296	0.00022	0.31897
	740	0.53316	0.00368	0.00016	0.32404
	741	0.54106	0.0038	0.00013	0.33015
	742	0.54962	0.00392	8e-05	0.33749
	743	0.5596	0.00396	0	0.34521
	744	0.57006	0.00392	-0.00015	0.35393
	745	0.58123	0.00372	-0.00022	0.36306
	746	0.59318	0.00402	-0.00026	0.37308
	747	0.60532	0.00414	-0.00033	0.38436
	748	0.61684	0.0042	-0.00054	0.39685
	749	0.62883	0.00432	-0.0005	0.40954
	750	0.64011	0.00438	-0.00056	0.42258
	751	0.65174	0.00432	-0.00055	0.43515
	752	0.66161	0.00432	-0.0005	0.44842
	753	0.67087	0.00422	-0.00053	0.46164
	754	0.68079	0.00426	-0.00048	0.47443
	755	0.68839	0.00424	-0.00052	0.48633
	756	0.6963	0.00428	-0.00051	0.49904
	757	0.70473	0.00424	-0.00048	0.51091
	758	0.71082	0.0041	-0.0005	0.52323
	759	0.71839	0.00398	-0.00053	0.53548
	760	0.72508	0.00372	-0.00051	0.54509
	761	0.73164	0.00356	-0.00052	0.55828
	762	0.73799	0.00336	-0.00056	0.57138
	763	0.7436	0.00342	-0.00058	0.58534
	764	0.74953	0.00348	-0.00056	0.6
	765	0.75544	0.00368	-0.00053	0.61408
	766	0.76109	0.00394	-0.00057	0.62986
	767	0.76587	0.00436	-0.00053	0.64563
	768	0.77049	0.00492	-0.00049	0.67729
	769	0.77459	0.00518	-0.00044	0.69398
	770	0.77819	0.00518	-0.00037	0.70922
	771	0.78114	0.00498	-0.00029	0.72346
	772	0.78366	0.00478	-0.00022	0.73737
	773	0.78538	0.00446	-0.00018	0.749
	774	0.78669	0.00442	-0.00011	0.75855
	775	0.78769	0.00432	-7e-05	0.76677
	776	0.78825	0.00414	-1e-05	0.77273
	777	0.78852	0.00398	3e-05	0.77683
	778	0.78866	0.00386	6e-05	0.77915
	779	0.78846	0.00386	0.00012	0.77907
	780	0.78778	0.00408	0.00016	0.7792
	781	0.78749	0.0044	0.00018	0.77813
	782	0.78666	0.0049	0.00021	0.77444
	783	0.78562	0.00532	0.0002	0.76971
	784	0.78415	0.00558	0.0003	0.7633
	785	0.78257	0.00554	0.00021	0.75629
	786	0.781	0.00546	0.00014	0.74591
	787	0.77762	0.0052	0.00013	0.7338
	788	0.77431	0.00498	0.00013	0.71937
	789	0.76982	0.00482	0.00012	0.7016
	790	0.76408	0.00462	0.00025	0.68262
	791	0.75739	0.00438	8e-05	0.65858
	792	0.7484	0.00468	0.00017	0.63291
	793	0.73751	0.00416	0.00011	0.60224
	794	0.72426	0.00414	7e-05	0.57393
	795	0.70903	0.0041	-1e-05	0.54302
	796	0.69276	0.00408	2e-05	0.51287
	797	0.6764	0.00408	4e-05	0.48266
	798	0.65611	0.00406	-5e-05	0.45642
	799	0.63708	0.00408	-7e-05	0.42824
	800	0.61339	0.004	-8e-05	0.40414
	801	0.59225	0.00382	-9e-05	0.37916
	802	0.57097	0.00346	8e-05	0.35767
	803	0.54957	0.00292	1e-05	0.33641
	804	0.52748	0.00238	-0.00011	0.31907
	805	0.50471	0.0022	-0.00014	0.29886
	806	0.48128	0.00238	-4e-05	0.28044
	807	0.4558	0.00278	-8e-05	0.26097
	808	0.43113	0.00304	-3e-05	0.24202
	809	0.4054	0.00338	0	0.2243
	810	0.38019	0.00348	0	0.20687
	811	0.35317	0.0036	-6e-05	0.18987
	812	0.32458	0.0036	-7e-05	0.17273
	813	0.29794	0.00356	8e-05	0.15598
	814	0.27347	0.00352	0.0001	0.14128
	815	0.24687	0.00362	-5e-05	0.12652
	816	0.22507	0.00388	-9e-05	0.11297
	817	0.20455	0.00422	-9e-05	0.10114
	818	0.18648	0.00444	-4e-05	0.09047
	819	0.1715	0.00434	-0.00011	0.08236
	820	0.15839	0.00412	-0.00014	0.0748
	821	0.14509	0.00394	-0.00015	0.06816
	822	0.13501	0.0038	-0.00018	0.06205
	823	0.12561	0.00372	-0.00022	0.05744
	824	0.11696	0.00362	-0.0002	0.05294
	825	0.10964	0.00354	-0.00021	0.04857
	826	0.10234	0.0036	-0.00022	0.04571
	827	0.09556	0.0036	-0.00021	0.04262
	828	0.08903	0.00352	-0.00021	0.03954
	829	0.08285	0.00354	-0.00018	0.03678
	830	0.07757	0.00352	-0.00021	0.03396
	831	0.07241	0.00354	-0.00023	0.0316
	832	0.0675	0.00346	-0.00023	0.02927
	833	0.06264	0.00344	-0.00028	0.02722
	834	0.05812	0.00346	-0.00034	0.02521
	835	0.05393	0.00344	-0.00035	0.02325
	836	0.05033	0.00342	-0.00039	0.02153
	837	0.04653	0.00338	-0.00043	0.02005
	838	0.04334	0.00328	-0.00046	0.01873
	839	0.04041	0.0031	-0.00057	0.01763
	840	0.03779	0.00314	-0.00051	0.01654
	841	0.0359	0.00318	-0.00051	0.01566
	842	0.03354	0.00322	-0.00049	0.01485
	843	0.03181	0.00322	-0.00051	0.01411
	844	0.03014	0.0032	-0.00023	0.01354
	845	0.02866	0.00324	-0.00046	0.01298
	846	0.02721	0.00324	-0.00039	0.01258
	847	0.02594	0.00338	-0.00038	0.01229
	848	0.02467	0.00344	-0.00033	0.01196
	849	0.02351	0.00364	-0.00029	0.01163
	850	0.02233	0.00382	-0.00044	0.01128
	851	0.02127	0.00396	-0.00025	0.01101
	852	0.02025	0.00392	-0.00021	0.01079
	853	0.0192	0.00376	-0.00022	0.01037
	854	0.01803	0.00364	-0.0002	0.01003
	855	0.01697	0.00348	-0.0002	0.00971
	856	0.01586	0.00326	-9e-05	0.00931
	857	0.01472	0.00316	-0.00017	0.00894
	858	0.01356	0.00308	-0.00025	0.00872
	859	0.0125	0.00304	-9e-05	0.00856
	860	0.0115	0.00296	-0.00012	0.00845
	861	0.01063	0.00292	-0.00014	0.00826
	862	0.00995	0.00288	-0.00012	0.00804
	863	0.00926	0.00292	-9e-05	0.00794
	864	0.00866	0.00298	-8e-05	0.0078
	865	0.00809	0.00298	-5e-05	0.00766
	866	0.00752	0.00304	-2e-05	0.00755
	867	0.00708	0.00308	2e-05	0.00739
	868	0.00671	0.00306	9e-05	0.00723
	869	0.00637	0.0031	9e-05	0.00719
	870	0.00599	0.0032	6e-05	0.00699
	871	0.00574	0.00324	0	0.00681
	872	0.00544	0.00338	-1e-05	0.00677
	873	0.00517	0.00364	2e-05	0.00668
	874	0.0049	0.00392	1e-05	0.00661
	875	0.00465	0.00406	-1e-05	0.00658
	876	0.00437	0.00406	2e-05	0.00645
	877	0.00411	0.00404	1e-05	0.00638
	878	0.00388	0.0039	-1e-05	0.00627
	879	0.00365	0.0036	4e-05	0.00601
	880	0.00334	0.0035	5e-05	0.00599
	881	0.00322	0.0035	-1e-05	0.00587
	882	0.00302	0.0032	1e-05	0.00574
	883	0.00287	0.00314	1e-05	0.00566
	884	0.00275	0.00308	9e-05	0.00558
	885	0.00268	0.00304	-0.0001	0.00541
	886	0.00258	0.00302	5e-05	0.00535
	887	0.00252	0.00304	-3e-05	0.00529
	888	0.00243	0.0032	2e-05	0.00521
	889	0.00244	0.00324	-5e-05	0.00507
	890	0.00239	0.00318	-7e-05	0.0049
	891	0.00237	0.00336	-3e-05	0.00508
	892	0.00235	0.00318	-0.00012	0.00451
	893	0.00237	0.00294	-4e-05	0.00418
	894	0.00237	0.00268	-6e-05	0.00407
	895	0.00238	0.00252	-0.00013	0.00405
	896	0.00246	0.00232	-0.00013	0.00387
	897	0.00245	0.00188	-0.00021	0.00377
	898	0.00246	0.00194	-0.00013	0.0036
	899	0.00251	0.00184	-0.00021	0.00345
	900	0.00254	0.00166	-0.00037	0.00345

## Sheet: Fig. 2e
Figure 2e		H2O				PBS				NaCl				LB
	n Time(d)	1	2	3	4	1	2	3	4	1	2	3	4	1	2	3	4
	0	43.2	61.61	53.26	45.96	63.22	65.82	56.34	61.05	57.51	63.86	51.94	48.86	51.02	51.58	70.06	62.81
	1	55.93	59.74	55.19	63.36	60.46	49.2	50.31	49.86	51.48	51.76	64.6	58.49	53.67	66.47	62.69	45.22
	2	51.02	49.63	50.29	66.12	62.64	57.22	54.9	53.63	58.82	52.16	47.54	47.2	53.79	55.02	55.06	63.72
	3	57.48	51.38	65.38	61.87	50.04	60.21	61.82	57.75	48.5	53.91	45.97	46.48	47.16	50.68	65.88	56.83
	4	51.97	59.81	51.38	68.26	55.47	55.49	70.32	46.91	51.78	49.25	51.77	63.93	49.49	45.04	59.87	52.93
	5	61.94	56.35	49.09	67.2	59.76	47.93	61.01	65.86	49.99	42.8	51.78	63.93	46.82	65.71	59.25	59.36
	6	50.39	53.02	56.74	68.1	55.5	61.61	52.03	61.87	42.37	54.19	62.33	47.48	63.23	69.97	50.35	55.6
	7	66.6	50.39	63.38	48.03	55.44	55.52	61.87	56.92	52.69	62.86	58.49	52.58	50.97	67.68	61.32	64.1
						59.76				49.99				46.82
						47.93				42.8				65.71
						61.01				51.78				59.25
						65.86				63.93				59.36
						55.5				42.37				63.23
						61.61				54.19				69.97
						52.03				62.33				50.35
						61.87				47.48				55.6
						55.44				52.69				50.97
						55.52				62.86				67.68
						61.87				58.49				61.32
						56.92				52.58				64.1

## Sheet: Fig. 3a
	TRN		IMP@TRN		IR780@TRN		IMP/IR780@TRN		LA	LA	SA
Figure 3a	T (℃)	Heat Flow (mW)	T (℃)	Heat Flow (mW)	T (℃)	Heat Flow (mW)	T (℃)	Heat Flow (mW)	T (℃)	Heat Flow (mW)	T (℃)	Heat Flow (mW)
	30	-3.0652	30	2.837	30	-16.2565	30	3.4404	30	0.5554	30.01	0.227
	30.02	-3.0655	30.02	2.8397	30.02	-16.391	30.02	3.4438	30.02	0.5552	30.03	0.2272
	30.03	-3.0657	30.03	2.8426	30.03	-16.5779	30.03	3.4462	30.03	0.5557	30.04	0.2273
	30.05	-3.066	30.05	2.8453	30.05	-16.6689	30.05	3.4493	30.05	0.5559	30.06	0.2269
	30.07	-3.0662	30.07	2.8484	30.07	-16.8445	30.07	3.4523	30.07	0.5556	30.07	0.2269
	30.08	-3.0663	30.08	2.8516	30.08	-16.8869	30.09	3.4555	30.09	0.5558	30.09	0.2271
	30.1	-3.0663	30.1	2.854	30.11	-17.0481	30.1	3.4582	30.1	0.5554	30.1	0.2267
	30.12	-3.0665	30.12	2.856	30.12	-17.1229	30.12	3.4613	30.12	0.556	30.12	0.2271
	30.13	-3.0661	30.13	2.8587	30.13	-17.1588	30.13	3.4634	30.14	0.5566	30.14	0.2269
	30.15	-3.0657	30.15	2.8615	30.15	-17.2612	30.15	3.4662	30.15	0.5566	30.15	0.2268
	30.17	-3.0652	30.17	2.8646	30.17	-17.3252	30.17	3.4693	30.17	0.5567	30.17	0.2267
	30.18	-3.0649	30.18	2.8675	30.18	-17.3563	30.19	3.4723	30.19	0.5569	30.19	0.2268
	30.2	-3.064	30.2	2.8701	30.2	-17.4413	30.2	3.4753	30.2	0.5572	30.2	0.2268
	30.21	-3.0632	30.22	2.8728	30.22	-17.4944	30.22	3.4781	30.22	0.5569	30.22	0.2268
	30.23	-3.0629	30.23	2.8756	30.23	-17.52	30.23	3.4819	30.23	0.5565	30.24	0.2264
	30.25	-3.0621	30.25	2.8786	30.24	-17.5439	30.25	3.4844	30.25	0.5561	30.25	0.2263
	30.27	-3.062	30.27	2.8811	30.25	-17.5912	30.27	3.4875	30.27	0.5565	30.27	0.2266
	30.28	-3.0618	30.28	2.8835	30.27	-17.6335	30.29	3.4897	30.29	0.5568	30.29	0.2265
	30.3	-3.0616	30.3	2.8865	30.28	-17.6536	30.3	3.4926	30.3	0.5565	30.31	0.2266
	30.32	-3.0622	30.31	2.8896	30.3	-17.7101	30.32	3.4961	30.32	0.5571	30.32	0.2266
	30.33	-3.0625	30.33	2.8916	30.31	-17.7276	30.33	3.4985	30.33	0.5576	30.34	0.2264
	30.35	-3.0626	30.34	2.894	30.34	-17.7764	30.35	3.5013	30.35	0.5577	30.35	0.2266
	30.36	-3.0637	30.37	2.8964	30.37	-17.8204	30.37	3.5039	30.37	0.5574	30.37	0.2262
	30.38	-3.0637	30.38	2.8987	30.38	-17.8472	30.39	3.5071	30.38	0.5572	30.39	0.2257
	30.4	-3.0641	30.4	2.9011	30.4	-17.8831	30.4	3.5096	30.4	0.5576	30.41	0.2259
	30.42	-3.0645	30.41	2.9034	30.41	-17.8943	30.42	3.5125	30.42	0.5574	30.43	0.2258
	30.43	-3.0649	30.43	2.906	30.43	-17.9152	30.43	3.5157	30.43	0.5574	30.44	0.2254
	30.45	-3.0655	30.45	2.9087	30.45	-17.944	30.45	3.5186	30.45	0.5571	30.46	0.2252
	30.47	-3.0658	30.46	2.9114	30.46	-17.953	30.47	3.5219	30.46	0.5572	30.47	0.2252
	30.48	-3.0663	30.48	2.9137	30.48	-17.9693	30.48	3.5245	30.48	0.5573	30.49	0.225
	30.5	-3.0662	30.5	2.9168	30.5	-17.9841	30.5	3.5277	30.5	0.5565	30.51	0.2247
	30.52	-3.0665	30.52	2.9185	30.51	-17.9982	30.52	3.5302	30.51	0.5567	30.53	0.2248
	30.53	-3.0663	30.53	2.92	30.53	-18.0115	30.54	3.5327	30.53	0.5571	30.54	0.2248
	30.55	-3.0657	30.55	2.9226	30.55	-18.0287	30.55	3.5362	30.55	0.5572	30.55	0.2242
	30.56	-3.0653	30.56	2.9249	30.56	-18.0343	30.57	3.5388	30.57	0.5573	30.57	0.224
	30.58	-3.0648	30.58	2.9275	30.58	-18.0444	30.58	3.5416	30.58	0.5577	30.59	0.2243
	30.59	-3.0643	30.6	2.9299	30.6	-18.0541	30.6	3.5446	30.6	0.5575	30.61	0.2242
	30.61	-3.0638	30.62	2.9317	30.62	-18.0674	30.62	3.5467	30.62	0.5575	30.62	0.2238
	30.63	-3.0636	30.63	2.9334	30.63	-18.0712	30.63	3.5498	30.63	0.5582	30.64	0.224
	30.65	-3.0629	30.65	2.9357	30.65	-18.0778	30.65	3.5522	30.65	0.5584	30.65	0.2244
	30.66	-3.0629	30.67	2.9385	30.67	-18.0873	30.67	3.5553	30.67	0.558	30.67	0.2244
	30.68	-3.0627	30.68	2.9402	30.68	-18.0898	30.68	3.5586	30.68	0.5587	30.69	0.2241
	30.7	-3.0632	30.7	2.9431	30.7	-18.0962	30.7	3.5614	30.7	0.5591	30.7	0.224
	30.71	-3.0637	30.71	2.9446	30.71	-18.0992	30.71	3.5642	30.72	0.5597	30.72	0.2242
	30.73	-3.0635	30.73	2.9465	30.73	-18.107	30.73	3.5663	30.74	0.5596	30.74	0.2247
	30.75	-3.0642	30.75	2.9489	30.75	-18.1126	30.75	3.5695	30.75	0.5598	30.76	0.2249
	30.77	-3.0643	30.77	2.9502	30.77	-18.1183	30.77	3.5722	30.77	0.56	30.77	0.2251
	30.78	-3.0646	30.78	2.9523	30.78	-18.1236	30.78	3.5749	30.78	0.5603	30.79	0.2254
	30.8	-3.0647	30.8	2.9546	30.8	-18.1277	30.8	3.5777	30.8	0.5608	30.8	0.2262
	30.82	-3.0652	30.82	2.9567	30.82	-18.1313	30.82	3.5805	30.81	0.5622	30.82	0.2266
	30.83	-3.0651	30.83	2.958	30.83	-18.133	30.83	3.5828	30.83	0.5624	30.84	0.2265
	30.85	-3.0654	30.85	2.9603	30.85	-18.1381	30.85	3.5859	30.85	0.563	30.85	0.2268
	30.87	-3.0649	30.86	2.9624	30.86	-18.1395	30.86	3.5889	30.87	0.5631	30.87	0.2273
	30.88	-3.065	30.88	2.9644	30.88	-18.144	30.88	3.5914	30.88	0.5629	30.89	0.227
	30.9	-3.0645	30.9	2.9661	30.91	-18.1478	30.9	3.595	30.9	0.5638	30.9	0.228
	30.92	-3.0633	30.92	2.968	30.92	-18.1504	30.92	3.5976	30.92	0.5639	30.92	0.2285
	30.93	-3.0624	30.93	2.9697	30.93	-18.1506	30.94	3.6006	30.94	0.5642	30.94	0.2278
	30.95	-3.0616	30.95	2.9712	30.95	-18.1528	30.95	3.6027	30.95	0.5645	30.95	0.228
	30.97	-3.0612	30.96	2.9729	30.96	-18.154	30.97	3.6057	30.97	0.565	30.97	0.2281
	30.98	-3.0596	30.98	2.9758	30.98	-18.1565	30.98	3.6089	30.98	0.5647	30.99	0.2278
	31	-3.0591	31	2.9772	31	-18.1588	31	3.6112	31	0.5649	31.01	0.2283
	31.01	-3.0583	31.01	2.9789	31.02	-18.1593	31.01	3.6139	31.02	0.5652	31.02	0.2283
	31.03	-3.0572	31.03	2.98	31.03	-18.161	31.03	3.6165	31.04	0.5648	31.04	0.2287
	31.05	-3.0565	31.05	2.9815	31.05	-18.1628	31.05	3.6196	31.05	0.5651	31.05	0.2294
	31.06	-3.0569	31.06	2.9835	31.07	-18.1633	31.07	3.6224	31.07	0.5662	31.07	0.2293
	31.08	-3.0568	31.08	2.9854	31.08	-18.1646	31.08	3.6252	31.08	0.5661	31.08	0.2287
	31.1	-3.0569	31.09	2.9867	31.09	-18.1654	31.1	3.6281	31.1	0.5669	31.1	0.2291
	31.11	-3.0575	31.11	2.9884	31.11	-18.1667	31.12	3.6308	31.12	0.5666	31.12	0.2292
	31.13	-3.0581	31.13	2.9903	31.13	-18.1672	31.13	3.6345	31.13	0.5676	31.14	0.2296
	31.15	-3.0588	31.15	2.9916	31.15	-18.168	31.15	3.6374	31.15	0.5679	31.15	0.2297
	31.17	-3.059	31.16	2.9935	31.16	-18.1687	31.17	3.6396	31.17	0.568	31.17	0.2297
	31.18	-3.0595	31.18	2.995	31.18	-18.1689	31.18	3.6428	31.18	0.5687	31.19	0.2298
	31.2	-3.0597	31.2	2.9963	31.2	-18.1693	31.2	3.6453	31.2	0.5688	31.2	0.2296
	31.22	-3.0593	31.21	2.9974	31.21	-18.1695	31.21	3.6478	31.22	0.569	31.22	0.2297
	31.23	-3.0589	31.23	2.9986	31.23	-18.1697	31.23	3.6505	31.23	0.5697	31.24	0.2302
	31.25	-3.0587	31.25	2.9998	31.25	-18.1701	31.25	3.6527	31.25	0.5695	31.25	0.2298
	31.27	-3.058	31.26	3.001	31.26	-18.1704	31.27	3.6554	31.26	0.5701	31.27	0.2294
	31.28	-3.0576	31.28	3.0015	31.28	-18.1706	31.28	3.6572	31.28	0.57	31.28	0.2298
	31.3	-3.0565	31.3	3.0029	31.3	-18.1709	31.3	3.6602	31.3	0.5701	31.3	0.2296
	31.31	-3.0552	31.31	3.0042	31.31	-18.1712	31.31	3.6629	31.32	0.5693	31.32	0.2297
	31.33	-3.0548	31.32	3.0055	31.32	-18.171	31.32	3.6656	31.34	0.5701	31.33	0.23
	31.35	-3.0538	31.35	3.0062	31.35	-18.1717	31.34	3.6678	31.35	0.5703	31.35	0.2305
	31.36	-3.053	31.36	3.0071	31.36	-18.1719	31.36	3.6705	31.37	0.5712	31.37	0.2314
	31.38	-3.0529	31.38	3.0083	31.38	-18.1725	31.38	3.6735	31.38	0.5721	31.38	0.2315
	31.4	-3.0525	31.4	3.0102	31.4	-18.1729	31.4	3.6767	31.4	0.5722	31.4	0.2319
	31.41	-3.0521	31.41	3.0118	31.41	-18.1728	31.42	3.6791	31.42	0.5731	31.42	0.2323
	31.43	-3.0523	31.43	3.0135	31.43	-18.1739	31.43	3.682	31.43	0.5742	31.44	0.233
	31.45	-3.0514	31.44	3.0148	31.44	-18.1739	31.45	3.6855	31.45	0.5747	31.45	0.2325
	31.46	-3.0515	31.46	3.0159	31.46	-18.1747	31.47	3.6883	31.47	0.5747	31.47	0.2328
	31.48	-3.0518	31.48	3.0176	31.48	-18.1745	31.48	3.6911	31.48	0.5757	31.48	0.2329
	31.5	-3.0523	31.5	3.0195	31.5	-18.1738	31.5	3.6945	31.5	0.5748	31.5	0.2318
	31.52	-3.0527	31.51	3.02	31.53	-18.1729	31.52	3.6969	31.51	0.5748	31.52	0.2324
	31.53	-3.0527	31.53	3.0217	31.54	-18.1725	31.53	3.7005	31.53	0.5751	31.54	0.2321
	31.55	-3.0525	31.54	3.0231	31.56	-18.1727	31.55	3.7031	31.55	0.5747	31.55	0.2315
	31.56	-3.0522	31.56	3.0243	31.57	-18.1731	31.57	3.7061	31.57	0.5755	31.57	0.2318
	31.58	-3.0528	31.57	3.0251	31.59	-18.173	31.58	3.7091	31.58	0.5755	31.59	0.2319
	31.6	-3.053	31.59	3.0265	31.61	-18.1735	31.6	3.7122	31.6	0.5759	31.6	0.2322
	31.61	-3.052	31.61	3.0274	31.63	-18.1735	31.61	3.7146	31.61	0.5761	31.62	0.2318
	31.63	-3.0517	31.63	3.0289	31.65	-18.173	31.63	3.7177	31.63	0.5764	31.64	0.2314
	31.65	-3.0504	31.65	3.0298	31.67	-18.1733	31.65	3.7202	31.65	0.5773	31.65	0.2317
	31.66	-3.0496	31.67	3.0309	31.68	-18.1732	31.67	3.7229	31.67	0.5777	31.67	0.2322
	31.68	-3.049	31.68	3.0313	31.7	-18.1734	31.68	3.7255	31.68	0.5783	31.69	0.233
	31.7	-3.0486	31.7	3.0319	31.71	-18.1732	31.7	3.7281	31.7	0.5781	31.7	0.2325
	31.71	-3.0482	31.71	3.0336	31.73	-18.1731	31.72	3.731	31.71	0.5784	31.72	0.2331
	31.73	-3.0474	31.73	3.0344	31.74	-18.1737	31.73	3.7341	31.73	0.5798	31.74	0.2325
	31.75	-3.0466	31.75	3.0356	31.75	-18.1736	31.75	3.7365	31.75	0.5797	31.75	0.2328
	31.77	-3.0469	31.76	3.0368	31.76	-18.1736	31.76	3.7395	31.76	0.5798	31.77	0.2331
	31.78	-3.0473	31.78	3.0386	31.78	-18.1726	31.78	3.7429	31.78	0.5804	31.79	0.2341
	31.8	-3.048	31.79	3.04	31.79	-18.1731	31.8	3.7456	31.8	0.5813	31.8	0.2335
	31.82	-3.0476	31.81	3.0413	31.8	-18.1729	31.82	3.7479	31.82	0.5826	31.82	0.2344
	31.82	-3.0485	31.82	3.0425	31.82	-18.172	31.83	3.7505	31.83	0.5832	31.84	0.235
	31.84	-3.0485	31.85	3.0444	31.85	-18.1719	31.85	3.754	31.85	0.5837	31.85	0.2351
	31.86	-3.0483	31.86	3.0458	31.86	-18.1721	31.86	3.757	31.86	0.5844	31.87	0.2354
	31.88	-3.0481	31.88	3.0468	31.88	-18.1726	31.88	3.759	31.88	0.5848	31.89	0.2358
	31.9	-3.0473	31.89	3.0485	31.89	-18.1716	31.9	3.7619	31.9	0.5862	31.9	0.2364
	31.91	-3.047	31.91	3.0504	31.9	-18.1722	31.92	3.7649	31.92	0.5868	31.92	0.2364
	31.93	-3.0461	31.92	3.0519	31.92	-18.172	31.94	3.7678	31.93	0.5872	31.93	0.2374
	31.95	-3.0454	31.94	3.0538	31.94	-18.1721	31.95	3.7712	31.95	0.5872	31.95	0.237
	31.96	-3.0436	31.96	3.0559	31.96	-18.1719	31.97	3.7738	31.96	0.5876	31.97	0.238
	31.98	-3.0424	31.98	3.0579	31.98	-18.1716	31.98	3.7769	31.98	0.5882	31.98	0.2385
	32	-3.042	32	3.0595	32	-18.1719	32	3.7794	32	0.5888	32	0.239
	32.01	-3.0405	32.02	3.0602	32.02	-18.1715	32.02	3.782	32.02	0.5893	32.02	0.2388
	32.03	-3.0394	32.03	3.0625	32.03	-18.1715	32.03	3.7844	32.03	0.5895	32.04	0.2381
	32.05	-3.0384	32.05	3.0647	32.05	-18.1713	32.05	3.7884	32.05	0.5903	32.05	0.2388
	32.06	-3.038	32.06	3.0663	32.06	-18.1718	32.07	3.791	32.07	0.5908	32.07	0.2393
	32.08	-3.0377	32.08	3.0683	32.08	-18.1716	32.08	3.7935	32.09	0.5911	32.09	0.2392
	32.09	-3.0389	32.09	3.0703	32.09	-18.1718	32.1	3.7963	32.1	0.5916	32.1	0.2394
	32.11	-3.0393	32.11	3.0725	32.1	-18.1718	32.12	3.7993	32.12	0.5919	32.12	0.2397
	32.13	-3.0398	32.13	3.0751	32.12	-18.1716	32.13	3.8025	32.13	0.5917	32.14	0.2397
	32.15	-3.0401	32.14	3.0783	32.13	-18.1713	32.15	3.8058	32.15	0.5916	32.15	0.2391
	32.17	-3.0402	32.16	3.0814	32.15	-18.1702	32.17	3.8087	32.17	0.5917	32.17	0.2389
	32.18	-3.0405	32.18	3.0841	32.17	-18.1703	32.19	3.8119	32.18	0.5921	32.19	0.2394
	32.2	-3.0402	32.19	3.0877	32.19	-18.1709	32.2	3.8148	32.2	0.5927	32.2	0.2398
	32.21	-3.0404	32.21	3.0912	32.21	-18.1712	32.22	3.8178	32.22	0.5929	32.22	0.2394
	32.23	-3.0401	32.23	3.0948	32.23	-18.1716	32.23	3.8212	32.23	0.5933	32.23	0.2399
	32.25	-3.0396	32.24	3.098	32.24	-18.1715	32.25	3.8236	32.25	0.5932	32.25	0.2397
	32.27	-3.0388	32.26	3.1019	32.26	-18.1716	32.27	3.8266	32.26	0.594	32.27	0.24
	32.28	-3.0375	32.28	3.1058	32.28	-18.1713	32.28	3.8291	32.28	0.5942	32.28	0.2398
	32.3	-3.037	32.3	3.1104	32.3	-18.1708	32.3	3.8321	32.3	0.5943	32.3	0.2402
	32.32	-3.036	32.31	3.1155	32.31	-18.1707	32.32	3.8357	32.32	0.5936	32.32	0.2394
	32.33	-3.0356	32.33	3.1209	32.33	-18.1709	32.33	3.8386	32.33	0.5941	32.34	0.2399
	32.35	-3.0348	32.34	3.1265	32.35	-18.171	32.35	3.8422	32.35	0.5941	32.35	0.2398
	32.36	-3.0348	32.36	3.1325	32.36	-18.1705	32.36	3.8456	32.37	0.5938	32.37	0.2398
	32.38	-3.0349	32.38	3.138	32.38	-18.1706	32.38	3.849	32.38	0.5942	32.39	0.2398
	32.4	-3.0355	32.4	3.1444	32.4	-18.171	32.4	3.8525	32.4	0.5945	32.4	0.2398
	32.41	-3.0359	32.41	3.1515	32.42	-18.1714	32.42	3.8564	32.42	0.5939	32.42	0.2395
	32.43	-3.0366	32.42	3.1584	32.43	-18.1714	32.43	3.8596	32.43	0.5951	32.44	0.2401
	32.45	-3.037	32.44	3.1667	32.45	-18.171	32.45	3.8639	32.45	0.5951	32.45	0.2399
	32.47	-3.0374	32.46	3.1739	32.46	-18.1705	32.47	3.8669	32.47	0.5948	32.47	0.2395
	32.48	-3.0375	32.48	3.1822	32.48	-18.1704	32.48	3.8705	32.48	0.5953	32.48	0.24
	32.49	-3.0382	32.49	3.1913	32.49	-18.1707	32.5	3.8744	32.5	0.596	32.5	0.2399
	32.51	-3.0373	32.51	3.2005	32.5	-18.1708	32.52	3.8782	32.52	0.5964	32.51	0.2402
	32.53	-3.0372	32.53	3.2099	32.52	-18.1708	32.53	3.8828	32.54	0.5965	32.53	0.2403
	32.55	-3.0365	32.55	3.2197	32.53	-18.1711	32.55	3.8866	32.55	0.5966	32.55	0.2399
	32.56	-3.0354	32.57	3.2294	32.55	-18.1714	32.56	3.8905	32.57	0.598	32.57	0.2408
	32.58	-3.0347	32.58	3.2399	32.56	-18.1713	32.58	3.8944	32.58	0.5983	32.58	0.2419
	32.59	-3.0336	32.59	3.2512	32.58	-18.1708	32.59	3.8987	32.6	0.5985	32.6	0.2416
	32.61	-3.0323	32.61	3.262	32.59	-18.1707	32.62	3.9034	32.62	0.5994	32.62	0.2419
	32.63	-3.0318	32.63	3.2738	32.62	-18.1704	32.64	3.9078	32.63	0.6002	32.63	0.2424
	32.65	-3.0309	32.65	3.2854	32.63	-18.1706	32.65	3.9125	32.65	0.6003	32.65	0.2428
	32.66	-3.0293	32.66	3.2966	32.64	-18.171	32.67	3.917	32.66	0.6014	32.66	0.2433
	32.68	-3.0297	32.67	3.3083	32.65	-18.1711	32.68	3.9223	32.68	0.6016	32.68	0.2438
	32.7	-3.0294	32.7	3.3204	32.67	-18.1713	32.7	3.9277	32.7	0.6025	32.7	0.2439
	32.72	-3.0291	32.71	3.3327	32.7	-18.1708	32.72	3.9337	32.72	0.6034	32.72	0.2446
	32.73	-3.0293	32.73	3.3446	32.73	-18.1703	32.73	3.9387	32.73	0.604	32.74	0.2453
	32.74	-3.0297	32.74	3.3572	32.75	-18.1705	32.75	3.9452	32.75	0.6045	32.75	0.2455
	32.77	-3.0294	32.76	3.37	32.76	-18.1708	32.77	3.9516	32.77	0.6059	32.77	0.2462
	32.78	-3.0298	32.78	3.3834	32.78	-18.1712	32.78	3.9579	32.78	0.6057	32.79	0.2462
	32.8	-3.0296	32.79	3.3963	32.79	-18.171	32.8	3.9643	32.8	0.6068	32.8	0.2475
	32.81	-3.0286	32.81	3.4098	32.8	-18.171	32.81	3.9716	32.81	0.6069	32.81	0.2481
	32.83	-3.028	32.83	3.4233	32.83	-18.1703	32.83	3.9786	32.83	0.6077	32.83	0.2484
	32.84	-3.0267	32.84	3.4363	32.85	-18.1706	32.85	3.9857	32.85	0.607	32.85	0.2487
	32.86	-3.0249	32.86	3.4493	32.87	-18.1704	32.87	3.9933	32.87	0.6075	32.87	0.249
	32.88	-3.0235	32.88	3.4635	32.88	-18.1706	32.88	4.0014	32.88	0.608	32.89	0.2487
	32.9	-3.0224	32.89	3.4768	32.9	-18.1694	32.9	4.0097	32.9	0.6089	32.9	0.2485
	32.91	-3.021	32.91	3.49	32.91	-18.1696	32.91	4.0186	32.92	0.6083	32.92	0.2486
	32.93	-3.0201	32.93	3.503	32.93	-18.1699	32.93	4.0276	32.93	0.6089	32.93	0.2491
	32.95	-3.0191	32.95	3.5171	32.95	-18.1701	32.95	4.0377	32.95	0.6091	32.95	0.2485
	32.97	-3.0188	32.96	3.5295	32.96	-18.17	32.97	4.0462	32.97	0.6085	32.97	0.2487
	32.98	-3.0187	32.98	3.5427	32.98	-18.17	32.98	4.0556	32.98	0.6095	32.99	0.249
	32.99	-3.0183	32.99	3.5563	32.99	-18.17	33	4.0653	33	0.6087	33	0.2485
	33.02	-3.0185	33.01	3.5706	33.02	-18.1697	33.02	4.0764	33.01	0.6093	33.02	0.2484
	33.03	-3.0191	33.03	3.5843	33.03	-18.1698	33.03	4.087	33.03	0.6098	33.04	0.248
	33.05	-3.0189	33.04	3.598	33.04	-18.1692	33.04	4.0979	33.05	0.6094	33.05	0.2477
	33.07	-3.0196	33.06	3.612	33.06	-18.1686	33.06	4.1095	33.06	0.6091	33.07	0.2479
	33.08	-3.0196	33.08	3.6252	33.08	-18.1694	33.08	4.1208	33.08	0.6092	33.09	0.2481
	33.09	-3.0195	33.09	3.639	33.09	-18.1696	33.1	4.1329	33.09	0.609	33.1	0.2477
	33.11	-3.02	33.1	3.6518	33.1	-18.1701	33.11	4.1441	33.11	0.6086	33.12	0.2469
	33.13	-3.0199	33.12	3.6659	33.11	-18.1702	33.13	4.1564	33.13	0.6093	33.14	0.2477
	33.14	-3.0193	33.14	3.6793	33.13	-18.1695	33.15	4.1692	33.15	0.6099	33.15	0.2468
	33.16	-3.0187	33.16	3.6926	33.15	-18.1694	33.16	4.182	33.17	0.6089	33.17	0.2467
	33.17	-3.0184	33.17	3.7062	33.16	-18.1692	33.18	4.1951	33.18	0.6083	33.18	0.2458
	33.19	-3.018	33.19	3.7199	33.18	-18.1688	33.2	4.2077	33.2	0.6086	33.2	0.2463
	33.21	-3.017	33.21	3.734	33.2	-18.1686	33.22	4.2221	33.22	0.609	33.22	0.2455
	33.23	-3.0166	33.23	3.7473	33.23	-18.169	33.23	4.2348	33.23	0.6092	33.24	0.2459
	33.24	-3.0158	33.24	3.7614	33.24	-18.1696	33.24	4.2487	33.25	0.6078	33.25	0.2452
	33.26	-3.0156	33.26	3.7756	33.26	-18.1694	33.26	4.2632	33.26	0.6088	33.27	0.2451
	33.28	-3.0148	33.27	3.7893	33.28	-18.1692	33.28	4.277	33.28	0.6079	33.29	0.2448
	33.3	-3.0141	33.29	3.8022	33.29	-18.1693	33.3	4.2911	33.3	0.609	33.3	0.245
	33.31	-3.0132	33.31	3.8159	33.31	-18.169	33.31	4.3053	33.32	0.6089	33.32	0.2451
	33.33	-3.0133	33.33	3.8293	33.33	-18.1685	33.33	4.3197	33.33	0.6099	33.34	0.2459
	33.34	-3.0136	33.34	3.8426	33.34	-18.1678	33.34	4.334	33.34	0.6102	33.35	0.2451
	33.36	-3.0136	33.36	3.8563	33.36	-18.1673	33.36	4.3485	33.37	0.611	33.37	0.2458
	33.38	-3.0131	33.38	3.8694	33.38	-18.168	33.38	4.3637	33.38	0.6111	33.39	0.2465
	33.4	-3.0137	33.39	3.8835	33.39	-18.1679	33.4	4.3785	33.4	0.6113	33.4	0.2468
	33.41	-3.0134	33.4	3.8969	33.4	-18.1681	33.41	4.3932	33.42	0.612	33.42	0.2471
	33.42	-3.0139	33.42	3.9106	33.42	-18.168	33.43	4.4086	33.43	0.6121	33.43	0.2469
	33.44	-3.0132	33.44	3.9245	33.44	-18.1677	33.45	4.4237	33.45	0.6118	33.45	0.2468
	33.46	-3.0127	33.46	3.9383	33.46	-18.1671	33.46	4.4396	33.46	0.6137	33.47	0.248
	33.48	-3.0123	33.48	3.9516	33.48	-18.1669	33.48	4.4541	33.48	0.6137	33.48	0.2483
	33.49	-3.011	33.49	3.9648	33.49	-18.1669	33.5	4.4685	33.49	0.6136	33.49	0.2486
	33.51	-3.0104	33.51	3.979	33.51	-18.1669	33.52	4.4845	33.51	0.6141	33.52	0.2491
	33.52	-3.0091	33.52	3.9926	33.52	-18.1671	33.53	4.4999	33.53	0.6152	33.53	0.2495
	33.55	-3.0066	33.54	4.0063	33.54	-18.1669	33.55	4.5153	33.54	0.6155	33.55	0.2505
	33.56	-3.0052	33.56	4.0197	33.56	-18.1658	33.56	4.5311	33.56	0.6156	33.57	0.251
	33.58	-3.0039	33.58	4.0333	33.58	-18.1655	33.58	4.5468	33.58	0.6168	33.58	0.2514
	33.59	-3.0026	33.59	4.0473	33.59	-18.1649	33.59	4.5628	33.59	0.6175	33.6	0.2516
	33.61	-3.0013	33.61	4.0605	33.61	-18.1656	33.61	4.5786	33.61	0.6182	33.62	0.2518
	33.63	-2.9998	33.62	4.0736	33.63	-18.1657	33.63	4.5937	33.63	0.6193	33.63	0.2526
	33.65	-2.9991	33.64	4.0874	33.64	-18.1653	33.65	4.6097	33.65	0.6204	33.65	0.2528
	33.66	-2.9989	33.65	4.1003	33.65	-18.1645	33.66	4.6259	33.66	0.6207	33.67	0.253
	33.68	-2.9988	33.67	4.1139	33.67	-18.1639	33.68	4.6418	33.68	0.6208	33.68	0.2539
	33.7	-2.998	33.69	4.1279	33.7	-18.163	33.7	4.6579	33.7	0.6212	33.7	0.2535
	33.71	-2.9983	33.7	4.1412	33.71	-18.1629	33.71	4.6735	33.71	0.6226	33.72	0.2543
	33.73	-2.998	33.73	4.1545	33.73	-18.1629	33.73	4.689	33.73	0.6214	33.74	0.2538
	33.75	-2.998	33.74	4.1687	33.74	-18.1621	33.74	4.7054	33.74	0.6215	33.75	0.2547
	33.77	-2.9981	33.76	4.1825	33.76	-18.1608	33.76	4.7217	33.76	0.6223	33.77	0.2548
	33.78	-2.9981	33.78	4.1961	33.77	-18.1594	33.77	4.7377	33.78	0.6214	33.78	0.2548
	33.8	-2.9967	33.79	4.2097	33.8	-18.1587	33.8	4.7536	33.8	0.6228	33.8	0.255
	33.81	-2.9962	33.81	4.2242	33.81	-18.1581	33.81	4.7703	33.82	0.6224	33.82	0.2542
	33.83	-2.9945	33.83	4.2375	33.83	-18.1564	33.83	4.7863	33.83	0.6237	33.84	0.2541
	33.84	-2.9933	33.84	4.2517	33.84	-18.1558	33.84	4.8026	33.85	0.6235	33.85	0.2537
	33.86	-2.9924	33.85	4.2656	33.85	-18.1549	33.86	4.8188	33.86	0.6236	33.87	0.2535
	33.88	-2.9914	33.87	4.2791	33.87	-18.154	33.88	4.8352	33.88	0.6236	33.88	0.2539
	33.89	-2.9905	33.89	4.2927	33.89	-18.1531	33.89	4.8518	33.89	0.6234	33.9	0.2532
	33.91	-2.9896	33.9	4.3065	33.9	-18.1522	33.91	4.8675	33.91	0.6239	33.92	0.2536
	33.93	-2.9895	33.92	4.3203	33.92	-18.151	33.92	4.8844	33.93	0.6241	33.93	0.253
	33.95	-2.9889	33.94	4.3342	33.95	-18.1487	33.94	4.9005	33.95	0.6238	33.95	0.2528
	33.96	-2.9887	33.95	4.3477	33.96	-18.148	33.96	4.9171	33.96	0.6238	33.96	0.2527
	33.98	-2.9897	33.97	4.3618	33.98	-18.1467	33.98	4.9341	33.98	0.6243	33.98	0.2529
	33.99	-2.9898	33.99	4.3763	33.99	-18.1446	33.99	4.9507	33.99	0.6243	34	0.2526
	34.01	-2.9898	34	4.3899	34	-18.144	34	4.9665	34.01	0.6244	34.02	0.2528
	34.02	-2.9902	34.02	4.4038	34.02	-18.1439	34.02	4.9826	34.03	0.6245	34.03	0.2532
	34.05	-2.9903	34.04	4.4174	34.05	-18.1414	34.04	4.9989	34.05	0.6238	34.05	0.2527
	34.06	-2.9896	34.06	4.4315	34.06	-18.14	34.06	5.0156	34.06	0.6241	34.07	0.2524
	34.08	-2.9891	34.08	4.445	34.08	-18.1404	34.08	5.0322	34.08	0.6238	34.08	0.2526
	34.09	-2.9884	34.09	4.4596	34.09	-18.1398	34.09	5.0484	34.09	0.6242	34.09	0.2524
	34.11	-2.9876	34.1	4.4741	34.1	-18.1393	34.11	5.065	34.12	0.6242	34.11	0.2521
	34.13	-2.9875	34.12	4.4878	34.12	-18.1377	34.13	5.0814	34.13	0.6241	34.13	0.2516
	34.15	-2.9865	34.14	4.5013	34.14	-18.1351	34.14	5.0977	34.15	0.6242	34.15	0.2518
	34.16	-2.9852	34.15	4.5156	34.15	-18.1349	34.16	5.114	34.16	0.6242	34.17	0.2519
	34.18	-2.9846	34.17	4.53	34.17	-18.1345	34.18	5.1304	34.18	0.6242	34.18	0.2518
	34.2	-2.9839	34.19	4.5438	34.19	-18.1327	34.19	5.1473	34.2	0.6238	34.2	0.2518
	34.21	-2.9834	34.2	4.5581	34.2	-18.1309	34.21	5.1637	34.21	0.6245	34.21	0.2517
	34.23	-2.9825	34.22	4.5723	34.22	-18.1296	34.23	5.1798	34.23	0.6241	34.23	0.2519
	34.24	-2.982	34.23	4.587	34.23	-18.1287	34.24	5.1969	34.25	0.6247	34.25	0.2526
	34.26	-2.9817	34.25	4.6015	34.25	-18.1282	34.25	5.2139	34.26	0.6255	34.27	0.2524
	34.27	-2.9817	34.27	4.6163	34.27	-18.1278	34.27	5.2309	34.28	0.6254	34.28	0.2525
	34.3	-2.9816	34.29	4.631	34.29	-18.1262	34.29	5.2476	34.3	0.6261	34.3	0.2527
	34.31	-2.9813	34.31	4.6456	34.31	-18.1253	34.31	5.2638	34.32	0.6265	34.31	0.2532
	34.33	-2.9814	34.33	4.6604	34.33	-18.1241	34.33	5.281	34.33	0.6271	34.33	0.2527
	34.34	-2.982	34.34	4.6744	34.34	-18.1239	34.34	5.2976	34.34	0.6277	34.35	0.2536
	34.36	-2.9813	34.35	4.6893	34.36	-18.1235	34.36	5.3149	34.36	0.6285	34.37	0.2544
	34.38	-2.9809	34.37	4.704	34.37	-18.123	34.38	5.3319	34.38	0.6285	34.38	0.2543
	34.39	-2.9805	34.38	4.7192	34.38	-18.122	34.39	5.3491	34.4	0.6294	34.4	0.2559
	34.41	-2.98	34.4	4.7332	34.4	-18.1211	34.4	5.3653	34.41	0.6294	34.42	0.2551
	34.43	-2.9791	34.43	4.7484	34.43	-18.1204	34.43	5.3826	34.43	0.6302	34.43	0.2557
	34.44	-2.9772	34.44	4.7632	34.44	-18.1202	34.44	5.3998	34.44	0.6306	34.45	0.2563
	34.46	-2.9761	34.45	4.7782	34.45	-18.119	34.45	5.4171	34.46	0.6315	34.47	0.257
	34.48	-2.9741	34.48	4.7924	34.48	-18.1176	34.47	5.4338	34.48	0.6324	34.48	0.2573
	34.5	-2.9736	34.49	4.8082	34.49	-18.1173	34.49	5.4513	34.49	0.6329	34.5	0.2575
	34.52	-2.972	34.5	4.8234	34.5	-18.1169	34.51	5.4681	34.51	0.6337	34.52	0.2581
	34.53	-2.97	34.52	4.8383	34.52	-18.1155	34.52	5.4858	34.52	0.634	34.53	0.2581
	34.54	-2.9691	34.54	4.8546	34.53	-18.115	34.54	5.5036	34.54	0.6345	34.55	0.2587
	34.56	-2.9678	34.55	4.8696	34.55	-18.1138	34.56	5.5204	34.56	0.6345	34.57	0.2589
	34.58	-2.9671	34.57	4.886	34.57	-18.1139	34.57	5.5384	34.58	0.6348	34.58	0.2591
	34.59	-2.9661	34.58	4.9011	34.58	-18.1128	34.59	5.5563	34.59	0.6353	34.59	0.2594
	34.61	-2.9658	34.6	4.9167	34.6	-18.1121	34.61	5.5737	34.61	0.6357	34.61	0.2603
	34.63	-2.9647	34.62	4.9323	34.62	-18.1113	34.63	5.5912	34.63	0.6359	34.63	0.2602
	34.65	-2.9643	34.63	4.9484	34.63	-18.1111	34.64	5.6087	34.65	0.6359	34.65	0.2601
	34.66	-2.9642	34.65	4.9636	34.65	-18.1099	34.66	5.6264	34.66	0.6362	34.66	0.26
	34.68	-2.9632	34.66	4.9802	34.66	-18.1091	34.67	5.6446	34.68	0.6365	34.68	0.2601
	34.69	-2.9627	34.68	4.9956	34.68	-18.108	34.69	5.6623	34.7	0.6373	34.7	0.2604
	34.71	-2.9632	34.71	5.0114	34.7	-18.1068	34.7	5.6804	34.71	0.637	34.72	0.2601
	34.73	-2.9627	34.72	5.0278	34.72	-18.1054	34.72	5.6984	34.73	0.6379	34.73	0.2603
	34.74	-2.9625	34.73	5.0435	34.73	-18.1051	34.74	5.7165	34.74	0.6381	34.75	0.2605
	34.76	-2.9623	34.75	5.0591	34.75	-18.1053	34.75	5.7342	34.76	0.639	34.76	0.2612
	34.77	-2.9617	34.77	5.0751	34.77	-18.1041	34.77	5.7526	34.78	0.6391	34.78	0.2609
	34.79	-2.9617	34.79	5.0911	34.79	-18.1032	34.79	5.7705	34.8	0.6394	34.8	0.2615
	34.81	-2.9608	34.8	5.1073	34.8	-18.1026	34.81	5.7885	34.81	0.64	34.82	0.2612
	34.83	-2.9601	34.82	5.1245	34.82	-18.1022	34.82	5.8074	34.83	0.64	34.83	0.2616
	34.84	-2.9588	34.83	5.1416	34.83	-18.1013	34.84	5.826	34.84	0.6401	34.85	0.2617
	34.86	-2.9579	34.85	5.1586	34.85	-18.1011	34.85	5.8449	34.86	0.6401	34.87	0.2615
	34.88	-2.9571	34.87	5.1762	34.87	-18.0999	34.87	5.8644	34.88	0.6402	34.88	0.2616
	34.89	-2.9563	34.89	5.1936	34.89	-18.0978	34.89	5.8834	34.89	0.6397	34.9	0.261
	34.91	-2.9553	34.9	5.211	34.9	-18.0967	34.91	5.9033	34.91	0.6396	34.91	0.2604
	34.93	-2.954	34.92	5.229	34.92	-18.0958	34.93	5.923	34.93	0.6388	34.93	0.2594
	34.95	-2.9541	34.94	5.2464	34.94	-18.0945	34.94	5.9426	34.95	0.6385	34.95	0.258
	34.96	-2.9526	34.95	5.263	34.95	-18.094	34.96	5.9613	34.96	0.6386	34.97	0.258
	34.97	-2.9516	34.97	5.2803	34.97	-18.0937	34.98	5.9804	34.98	0.6387	34.98	0.2579
	34.99	-2.951	34.98	5.2979	34.98	-18.0921	34.99	6	34.99	0.6393	35	0.2579
	35.01	-2.9508	35	5.3154	35	-18.0908	35	6.019	35.01	0.6384	35.01	0.257
	35.02	-2.9515	35.02	5.3324	35.02	-18.09	35.02	6.0386	35.02	0.6389	35.03	0.2563
	35.04	-2.9513	35.03	5.3497	35.03	-18.0893	35.04	6.0587	35.05	0.6396	35.05	0.2572
	35.06	-2.9507	35.05	5.3674	35.05	-18.0877	35.05	6.0777	35.06	0.6404	35.07	0.257
	35.08	-2.9506	35.07	5.3861	35.07	-18.0872	35.07	6.0981	35.08	0.6417	35.08	0.258
	35.09	-2.9509	35.08	5.4041	35.08	-18.0861	35.09	6.118	35.09	0.6415	35.1	0.2577
	35.11	-2.9509	35.1	5.4226	35.1	-18.0857	35.11	6.1387	35.11	0.6422	35.12	0.2589
	35.13	-2.9504	35.12	5.441	35.12	-18.0846	35.12	6.1596	35.13	0.6429	35.13	0.259
	35.14	-2.9502	35.13	5.4587	35.13	-18.0832	35.13	6.18	35.14	0.6435	35.15	0.2591
	35.15	-2.9493	35.15	5.4772	35.15	-18.0823	35.15	6.2004	35.16	0.6444	35.17	0.2603
	35.18	-2.9489	35.17	5.4962	35.17	-18.0813	35.18	6.2216	35.18	0.6455	35.18	0.2601
	35.19	-2.9481	35.18	5.5145	35.18	-18.0812	35.19	6.2417	35.2	0.6456	35.2	0.261
	35.21	-2.9472	35.2	5.5348	35.2	-18.0787	35.21	6.2628	35.21	0.6471	35.21	0.2618
	35.22	-2.9461	35.22	5.5537	35.22	-18.0776	35.22	6.2835	35.23	0.6476	35.23	0.2619
	35.24	-2.9448	35.23	5.5729	35.23	-18.0771	35.24	6.3047	35.24	0.6487	35.24	0.2631
	35.26	-2.9437	35.25	5.5926	35.25	-18.0757	35.25	6.3259	35.26	0.6499	35.26	0.2633
	35.28	-2.9423	35.27	5.6129	35.27	-18.0743	35.27	6.3477	35.27	0.6505	35.28	0.2636
	35.29	-2.9409	35.28	5.6329	35.28	-18.0737	35.29	6.3693	35.29	0.6513	35.3	0.2636
	35.31	-2.9399	35.3	5.653	35.3	-18.0714	35.3	6.3902	35.31	0.6525	35.31	0.2644
	35.33	-2.9379	35.32	5.6733	35.32	-18.0697	35.32	6.4127	35.33	0.6528	35.33	0.2642
	35.34	-2.9371	35.33	5.6933	35.33	-18.0693	35.34	6.434	35.34	0.6537	35.35	0.2647
	35.35	-2.9351	35.35	5.7134	35.35	-18.0687	35.35	6.4563	35.36	0.6548	35.37	0.2655
	35.38	-2.934	35.37	5.7339	35.37	-18.0672	35.37	6.4787	35.38	0.6559	35.38	0.266
	35.39	-2.9324	35.38	5.7545	35.38	-18.0655	35.39	6.5008	35.4	0.6563	35.4	0.2657
	35.4	-2.9308	35.4	5.7754	35.4	-18.0646	35.4	6.5234	35.41	0.6564	35.42	0.2656
	35.42	-2.9285	35.42	5.7963	35.42	-18.0638	35.42	6.5465	35.43	0.657	35.43	0.266
	35.44	-2.9263	35.43	5.8171	35.43	-18.0629	35.44	6.5691	35.45	0.658	35.45	0.2669
	35.46	-2.9244	35.45	5.8383	35.45	-18.0611	35.45	6.5919	35.46	0.6583	35.47	0.2668
	35.48	-2.9232	35.47	5.8593	35.47	-18.0592	35.47	6.6151	35.48	0.6589	35.48	0.2675
	35.49	-2.922	35.48	5.8807	35.48	-18.0588	35.48	6.6379	35.49	0.6594	35.49	0.2681
	35.51	-2.9204	35.5	5.9026	35.5	-18.057	35.5	6.661	35.51	0.6602	35.52	0.2687
	35.52	-2.9185	35.52	5.924	35.52	-18.0558	35.52	6.685	35.53	0.6603	35.53	0.269
	35.55	-2.9173	35.54	5.9459	35.54	-18.0537	35.54	6.708	35.54	0.6603	35.55	0.2677
	35.56	-2.9165	35.55	5.9672	35.55	-18.0529	35.55	6.7309	35.56	0.6613	35.56	0.2681
	35.58	-2.9153	35.57	5.9898	35.57	-18.0523	35.57	6.7553	35.58	0.6612	35.58	0.2685
	35.59	-2.9141	35.58	6.0122	35.58	-18.0505	35.59	6.7793	35.59	0.6612	35.59	0.2684
	35.61	-2.9135	35.6	6.0348	35.61	-18.0494	35.6	6.803	35.61	0.6621	35.61	0.2683
	35.63	-2.9134	35.61	6.0578	35.63	-18.0472	35.62	6.8275	35.63	0.6617	35.63	0.2676
	35.64	-2.9124	35.63	6.0813	35.65	-18.0456	35.64	6.8523	35.64	0.6623	35.65	0.2676
	35.65	-2.9116	35.65	6.1035	35.67	-18.0438	35.65	6.8767	35.66	0.6626	35.66	0.2676
	35.67	-2.9107	35.67	6.1265	35.69	-18.0413	35.67	6.901	35.68	0.6632	35.68	0.2679
	35.7	-2.9106	35.69	6.1494	35.7	-18.0403	35.69	6.9259	35.7	0.6635	35.7	0.2674
	35.71	-2.91	35.7	6.1737	35.72	-18.0392	35.7	6.9519	35.71	0.6633	35.72	0.2673
	35.73	-2.9094	35.72	6.1965	35.73	-18.0386	35.72	6.9774	35.73	0.6637	35.73	0.2676
	35.74	-2.9086	35.73	6.2205	35.75	-18.0369	35.73	7.0027	35.75	0.6643	35.75	0.2678
	35.76	-2.9077	35.75	6.2449	35.77	-18.0351	35.75	7.0289	35.76	0.6654	35.77	0.2684
	35.77	-2.9069	35.77	6.2686	35.78	-18.0351	35.77	7.0546	35.78	0.6653	35.78	0.2681
	35.79	-2.906	35.78	6.2925	35.79	-18.0344	35.78	7.0804	35.79	0.6657	35.8	0.2687
	35.8	-2.905	35.8	6.3176	35.8	-18.0336	35.8	7.1068	35.81	0.6663	35.82	0.2685
	35.82	-2.9046	35.82	6.3422	35.82	-18.0309	35.82	7.1331	35.83	0.6661	35.83	0.2687
	35.84	-2.9028	35.83	6.3663	35.83	-18.0306	35.83	7.1592	35.84	0.6661	35.85	0.2688
	35.86	-2.9023	35.85	6.391	35.85	-18.0285	35.85	7.1849	35.86	0.6668	35.87	0.2681
	35.88	-2.9009	35.87	6.4167	35.87	-18.0271	35.87	7.2124	35.88	0.6673	35.88	0.2681
	35.89	-2.8997	35.88	6.442	35.88	-18.0244	35.88	7.2392	35.9	0.6669	35.9	0.2686
	35.91	-2.8987	35.9	6.4674	35.9	-18.0227	35.9	7.2668	35.91	0.6678	35.91	0.2684
	35.93	-2.8974	35.92	6.4929	35.92	-18.022	35.92	7.294	35.93	0.668	35.93	0.2686
	35.94	-2.8959	35.93	6.5182	35.93	-18.0202	35.94	7.3211	35.94	0.6684	35.95	0.2685
	35.96	-2.8944	35.95	6.5436	35.95	-18.0189	35.95	7.3485	35.96	0.6683	35.96	0.2684
	35.98	-2.8934	35.97	6.5708	35.97	-18.0174	35.97	7.3768	35.98	0.6692	35.98	0.2684
	35.99	-2.8915	35.98	6.596	35.98	-18.0149	35.98	7.4038	35.99	0.6688	35.99	0.2685
	36.01	-2.8902	35.99	6.6225	36	-18.0126	36	7.4319	36.01	0.6688	36.01	0.2685
	36.02	-2.8885	36.01	6.6493	36.02	-18.0109	36.02	7.4601	36.02	0.6701	36.03	0.2689
	36.04	-2.8866	36.03	6.6756	36.03	-18.0101	36.04	7.488	36.05	0.6702	36.05	0.269
	36.05	-2.8847	36.05	6.7019	36.05	-18.0087	36.05	7.5167	36.07	0.6709	36.07	0.2692
	36.07	-2.8827	36.07	6.7289	36.07	-18.0068	36.07	7.5451	36.08	0.6718	36.08	0.27
	36.09	-2.8808	36.08	6.7561	36.08	-18.0043	36.08	7.5736	36.09	0.672	36.09	0.2706
	36.11	-2.8782	36.1	6.7835	36.1	-18.0026	36.1	7.6027	36.12	0.6728	36.11	0.2709
	36.13	-2.877	36.12	6.8116	36.12	-18.0009	36.12	7.6312	36.13	0.6734	36.13	0.2712
	36.14	-2.8746	36.13	6.8398	36.14	-17.9987	36.14	7.661	36.15	0.6745	36.15	0.2713
	36.15	-2.872	36.15	6.8679	36.15	-17.9974	36.15	7.6907	36.16	0.6745	36.16	0.2713
	36.17	-2.8705	36.17	6.8958	36.16	-17.9968	36.16	7.7202	36.18	0.6753	36.18	0.2713
	36.19	-2.8686	36.18	6.9241	36.18	-17.9937	36.18	7.7504	36.2	0.6764	36.2	0.2726
	36.2	-2.8667	36.2	6.9519	36.2	-17.9914	36.2	7.7805	36.21	0.6769	36.22	0.273
	36.22	-2.8648	36.22	6.9816	36.22	-17.9895	36.22	7.8117	36.23	0.6779	36.23	0.274
	36.24	-2.8637	36.23	7.011	36.23	-17.9862	36.23	7.8423	36.24	0.6784	36.24	0.2741
	36.26	-2.8618	36.24	7.0398	36.24	-17.9845	36.24	7.8727	36.26	0.6785	36.26	0.2748
	36.27	-2.8591	36.27	7.0701	36.27	-17.9811	36.27	7.9041	36.28	0.6793	36.28	0.2747
	36.29	-2.8578	36.28	7.0996	36.28	-17.9807	36.28	7.9355	36.29	0.6799	36.3	0.2752
	36.31	-2.8555	36.3	7.1302	36.3	-17.9781	36.3	7.9671	36.31	0.6802	36.31	0.2762
	36.32	-2.8542	36.31	7.1605	36.32	-17.9761	36.32	7.9986	36.33	0.681	36.33	0.276
	36.34	-2.8521	36.33	7.1902	36.33	-17.9738	36.33	8.0311	36.34	0.6824	36.34	0.277
	36.35	-2.8502	36.34	7.221	36.34	-17.9725	36.34	8.0633	36.36	0.6831	36.36	0.277
	36.37	-2.8481	36.37	7.2524	36.37	-17.9674	36.37	8.0954	36.38	0.6835	36.38	0.2774
	36.39	-2.8466	36.38	7.2832	36.39	-17.9657	36.39	8.1275	36.39	0.6847	36.4	0.2781
	36.4	-2.8447	36.4	7.315	36.4	-17.9643	36.4	8.1602	36.41	0.6858	36.41	0.2787
	36.42	-2.8432	36.41	7.3469	36.41	-17.9618	36.42	8.1929	36.43	0.6871	36.43	0.2793
	36.44	-2.8421	36.43	7.3786	36.43	-17.96	36.43	8.2261	36.44	0.6874	36.45	0.2784
	36.46	-2.8406	36.45	7.4107	36.45	-17.9577	36.45	8.2585	36.46	0.6881	36.46	0.279
	36.48	-2.8383	36.46	7.4431	36.46	-17.954	36.46	8.2911	36.48	0.6885	36.48	0.2787
	36.49	-2.8361	36.48	7.4758	36.48	-17.9522	36.48	8.3252	36.49	0.6892	36.49	0.2782
	36.51	-2.8347	36.49	7.5085	36.49	-17.9498	36.49	8.3589	36.51	0.689	36.51	0.2781
	36.52	-2.8335	36.51	7.5413	36.51	-17.9476	36.52	8.3928	36.52	0.6896	36.53	0.2783
	36.54	-2.8315	36.52	7.5752	36.52	-17.9448	36.53	8.4275	36.54	0.69	36.55	0.2783
	36.55	-2.8301	36.54	7.6087	36.54	-17.942	36.55	8.4618	36.56	0.6904	36.56	0.2777
	36.58	-2.8291	36.56	7.6427	36.56	-17.9379	36.57	8.497	36.57	0.6911	36.58	0.2782
	36.59	-2.8275	36.58	7.6766	36.58	-17.9347	36.58	8.5313	36.59	0.6911	36.59	0.2775
	36.6	-2.8259	36.59	7.7108	36.59	-17.933	36.59	8.5667	36.61	0.6918	36.61	0.2772
	36.62	-2.8248	36.61	7.7451	36.61	-17.9285	36.61	8.6023	36.63	0.6922	36.63	0.2766
	36.64	-2.8228	36.63	7.7793	36.63	-17.9263	36.63	8.6367	36.65	0.6932	36.65	0.2767
	36.66	-2.8206	36.65	7.8148	36.65	-17.9216	36.65	8.672	36.66	0.6937	36.66	0.2757
	36.68	-2.8192	36.66	7.8508	36.66	-17.9193	36.66	8.7085	36.68	0.694	36.68	0.2758
	36.69	-2.8174	36.68	7.8861	36.68	-17.9154	36.68	8.7444	36.69	0.6939	36.7	0.2756
	36.71	-2.8156	36.7	7.9226	36.7	-17.911	36.7	8.7811	36.71	0.6941	36.72	0.2748
	36.72	-2.8141	36.71	7.9583	36.71	-17.9091	36.71	8.8176	36.73	0.6951	36.73	0.2754
	36.74	-2.8128	36.73	7.9946	36.73	-17.9061	36.73	8.8545	36.74	0.6951	36.74	0.2751
	36.75	-2.811	36.74	8.0315	36.74	-17.9042	36.75	8.8924	36.76	0.6961	36.76	0.2756
	36.77	-2.8096	36.76	8.0692	36.76	-17.9003	36.76	8.9303	36.77	0.6964	36.78	0.2753
	36.79	-2.8075	36.78	8.107	36.78	-17.8962	36.78	8.9678	36.79	0.6973	36.8	0.2755
	36.8	-2.8047	36.8	8.1445	36.8	-17.8919	36.8	9.0057	36.81	0.6975	36.81	0.2753
	36.82	-2.8025	36.81	8.1828	36.81	-17.8899	36.81	9.044	36.83	0.6986	36.83	0.2754
	36.84	-2.7997	36.83	8.2211	36.83	-17.8847	36.83	9.0825	36.84	0.6991	36.84	0.2757
	36.85	-2.7977	36.84	8.2599	36.84	-17.8809	36.84	9.122	36.86	0.6997	36.86	0.2765
	36.87	-2.795	36.86	8.2984	36.87	-17.8773	36.86	9.1607	36.88	0.7003	36.88	0.2773
	36.88	-2.7929	36.88	8.3377	36.88	-17.874	36.88	9.2001	36.89	0.7005	36.9	0.2771
	36.9	-2.79	36.9	8.3765	36.9	-17.8668	36.9	9.2394	36.91	0.7006	36.91	0.2774
	36.92	-2.7874	36.91	8.4163	36.91	-17.8652	36.92	9.2795	36.93	0.7025	36.93	0.2781
	36.94	-2.7841	36.93	8.4564	36.93	-17.8603	36.93	9.3198	36.94	0.7029	36.95	0.2785
	36.95	-2.7808	36.94	8.4967	36.94	-17.8576	36.95	9.3597	36.96	0.7045	36.96	0.2801
	36.97	-2.7778	36.96	8.5377	36.96	-17.8516	36.97	9.4002	36.98	0.7053	36.98	0.2801
	36.99	-2.7746	36.98	8.5778	36.98	-17.848	36.98	9.4406	36.99	0.7067	36.99	0.2811
	37	-2.7703	36.99	8.6198	36.99	-17.843	36.99	9.4822	37.01	0.7083	37.01	0.2821
	37.02	-2.7674	37.01	8.6616	37.01	-17.8383	37.01	9.5243	37.03	0.7096	37.03	0.2829
	37.04	-2.7637	37.02	8.7031	37.02	-17.8352	37.03	9.5657	37.04	0.7104	37.05	0.2831
	37.06	-2.7594	37.04	8.7459	37.04	-17.8307	37.05	9.6077	37.06	0.7114	37.06	0.2833
	37.08	-2.7553	37.06	8.7879	37.06	-17.8232	37.06	9.6498	37.08	0.7119	37.08	0.2835
	37.09	-2.7516	37.08	8.8311	37.08	-17.819	37.08	9.6934	37.09	0.7125	37.09	0.2836
	37.1	-2.7469	37.09	8.8735	37.09	-17.8141	37.1	9.7356	37.11	0.7129	37.11	0.2831
	37.12	-2.7435	37.11	8.9171	37.11	-17.8084	37.11	9.7785	37.13	0.7138	37.13	0.2832
	37.14	-2.7402	37.13	8.9617	37.13	-17.8024	37.13	9.8219	37.14	0.7145	37.15	0.2833
	37.15	-2.7366	37.14	9.0068	37.14	-17.7999	37.15	9.8665	37.16	0.7148	37.16	0.2835
	37.18	-2.7331	37.16	9.052	37.16	-17.7909	37.16	9.9113	37.18	0.7153	37.18	0.2842
	37.19	-2.7294	37.18	9.0971	37.18	-17.7858	37.18	9.9556	37.19	0.7157	37.19	0.2836
	37.21	-2.7259	37.19	9.1422	37.19	-17.7825	37.19	10.0001	37.21	0.7159	37.21	0.2837
	37.22	-2.7221	37.21	9.1889	37.21	-17.7764	37.21	10.0455	37.23	0.7161	37.23	0.2836
	37.24	-2.7188	37.23	9.2349	37.23	-17.7674	37.23	10.0912	37.24	0.716	37.24	0.2833
	37.26	-2.715	37.24	9.2813	37.24	-17.7619	37.24	10.1369	37.25	0.7162	37.26	0.2829
	37.27	-2.7118	37.26	9.3283	37.26	-17.7554	37.26	10.1829	37.27	0.7166	37.28	0.2832
	37.29	-2.7084	37.27	9.3755	37.27	-17.7522	37.27	10.2292	37.29	0.7159	37.3	0.2828
	37.3	-2.7055	37.29	9.4228	37.29	-17.7457	37.3	10.2761	37.31	0.7158	37.31	0.2823
	37.32	-2.7023	37.31	9.4714	37.31	-17.7356	37.31	10.3227	37.33	0.7159	37.33	0.2816
	37.34	-2.6988	37.33	9.5197	37.33	-17.7286	37.33	10.3706	37.34	0.7162	37.35	0.2816
	37.36	-2.6953	37.34	9.5683	37.34	-17.7251	37.34	10.4184	37.36	0.7162	37.37	0.2819
	37.37	-2.6918	37.36	9.6172	37.36	-17.7179	37.36	10.4663	37.37	0.7168	37.38	0.2819
	37.39	-2.6885	37.37	9.6663	37.37	-17.7108	37.38	10.5141	37.39	0.7174	37.4	0.2824
	37.4	-2.6849	37.38	9.7163	37.38	-17.7073	37.39	10.5622	37.41	0.7182	37.41	0.2826
	37.43	-2.6811	37.4	9.7671	37.4	-17.6968	37.4	10.6115	37.43	0.7193	37.43	0.2835
	37.44	-2.677	37.43	9.8182	37.43	-17.6856	37.43	10.6604	37.44	0.7207	37.45	0.2847
	37.45	-2.6727	37.44	9.8686	37.44	-17.6814	37.44	10.7097	37.46	0.7213	37.47	0.2853
	37.47	-2.6684	37.46	9.9198	37.46	-17.6743	37.46	10.7591	37.48	0.7216	37.48	0.2846
	37.49	-2.6636	37.48	9.9716	37.48	-17.6605	37.48	10.8092	37.49	0.7228	37.49	0.2858
	37.5	-2.6587	37.49	10.0232	37.49	-17.6561	37.49	10.8589	37.51	0.7235	37.51	0.2864
	37.52	-2.6539	37.51	10.0759	37.51	-17.6436	37.51	10.9099	37.52	0.7244	37.53	0.2868
	37.54	-2.6488	37.52	10.1291	37.52	-17.6392	37.52	10.9609	37.54	0.7258	37.55	0.2874
	37.55	-2.6444	37.54	10.1823	37.54	-17.6261	37.54	11.0124	37.56	0.726	37.56	0.2881
	37.58	-2.6387	37.55	10.2358	37.55	-17.6215	37.56	11.0642	37.58	0.7269	37.58	0.2891
	37.59	-2.6336	37.58	10.2897	37.58	-17.6073	37.57	11.1165	37.59	0.7263	37.59	0.2888
	37.6	-2.6283	37.59	10.3439	37.59	-17.5971	37.59	11.1691	37.6	0.7267	37.61	0.2881
	37.62	-2.6228	37.6	10.3989	37.6	-17.592	37.6	11.2226	37.63	0.7262	37.63	0.2881
	37.64	-2.6174	37.62	10.4534	37.62	-17.5825	37.63	11.2751	37.65	0.7272	37.65	0.2882
	37.65	-2.6118	37.63	10.5085	37.63	-17.5773	37.64	11.3287	37.66	0.7267	37.66	0.2877
	37.67	-2.6069	37.66	10.5642	37.66	-17.5565	37.66	11.3829	37.68	0.7277	37.68	0.2882
	37.69	-2.601	37.68	10.6204	37.68	-17.5403	37.68	11.4374	37.69	0.7271	37.7	0.2875
	37.71	-2.596	37.69	10.6763	37.69	-17.5349	37.69	11.4916	37.71	0.7272	37.72	0.2873
	37.72	-2.5903	37.71	10.7328	37.71	-17.5231	37.71	11.5467	37.73	0.7272	37.73	0.2873
	37.74	-2.5852	37.73	10.7903	37.73	-17.5106	37.73	11.6015	37.74	0.7273	37.74	0.287
	37.75	-2.5792	37.74	10.8481	37.74	-17.499	37.74	11.6577	37.76	0.7269	37.76	0.2863
	37.77	-2.5738	37.75	10.9064	37.75	-17.4933	37.76	11.7132	37.78	0.7263	37.78	0.2858
	37.79	-2.5683	37.77	10.9653	37.77	-17.4816	37.77	11.7693	37.8	0.7261	37.8	0.286
	37.8	-2.5627	37.79	11.0236	37.79	-17.4684	37.8	11.8262	37.81	0.7257	37.82	0.2858
	37.82	-2.5567	37.8	11.083	37.8	-17.4557	37.81	11.8834	37.83	0.7255	37.83	0.2851
	37.84	-2.5506	37.82	11.1427	37.82	-17.4425	37.83	11.9415	37.84	0.7251	37.85	0.2849
	37.86	-2.5446	37.83	11.2027	37.83	-17.4357	37.84	11.9995	37.86	0.7251	37.87	0.2851
	37.87	-2.5375	37.85	11.2624	37.85	-17.4153	37.85	12.058	37.88	0.7252	37.88	0.2854
	37.89	-2.5317	37.87	11.3227	37.87	-17.401	37.87	12.1168	37.9	0.7255	37.9	0.2856
	37.9	-2.5241	37.88	11.3836	37.88	-17.3862	37.89	12.1772	37.91	0.7263	37.91	0.2864
	37.92	-2.5172	37.9	11.4444	37.9	-17.3714	37.91	12.2373	37.93	0.7266	37.93	0.2865
	37.94	-2.5097	37.92	11.5066	37.92	-17.3561	37.93	12.2977	37.94	0.7276	37.95	0.2869
	37.95	-2.5012	37.94	11.5696	37.94	-17.3406	37.94	12.3592	37.96	0.7286	37.97	0.2881
	37.97	-2.4932	37.95	11.6325	37.95	-17.3244	37.95	12.4214	37.98	0.7297	37.98	0.2893
	37.99	-2.485	37.97	11.6956	37.97	-17.3079	37.98	12.4839	37.99	0.73	37.99	0.2897
	38.01	-2.4766	37.99	11.7593	37.99	-17.2825	37.99	12.5471	38.01	0.7319	38.01	0.291
	38.02	-2.4672	38	11.8235	38	-17.273	38	12.6098	38.03	0.7321	38.03	0.2915
	38.03	-2.4578	38.02	11.8881	38.02	-17.2458	38.02	12.6739	38.05	0.7319	38.05	0.2915
	38.05	-2.4478	38.03	11.9531	38.03	-17.2365	38.04	12.7384	38.06	0.7326	38.06	0.2926
	38.07	-2.4378	38.05	12.0185	38.05	-17.2175	38.05	12.803	38.08	0.7335	38.08	0.2933
	38.09	-2.428	38.07	12.0843	38.06	-17.2076	38.07	12.8687	38.09	0.7343	38.09	0.2937
	38.1	-2.4179	38.09	12.1515	38.09	-17.1689	38.09	12.9338	38.11	0.7354	38.11	0.2939
	38.12	-2.4084	38.1	12.2191	38.1	-17.1584	38.1	13.0002	38.13	0.735	38.13	0.2946
	38.14	-2.398	38.12	12.2863	38.12	-17.1378	38.12	13.0673	38.14	0.7358	38.15	0.2949
	38.15	-2.3879	38.13	12.3542	38.13	-17.1264	38.14	13.1345	38.16	0.7353	38.16	0.2943
	38.17	-2.3766	38.15	12.4219	38.15	-17.1047	38.16	13.2025	38.18	0.7347	38.18	0.2937
	38.18	-2.366	38.17	12.4907	38.17	-17.0713	38.17	13.2711	38.19	0.7347	38.2	0.2936
	38.2	-2.3557	38.18	12.5596	38.18	-17.0479	38.19	13.3399	38.21	0.7348	38.22	0.2924
	38.22	-2.3446	38.2	12.6289	38.2	-17.0242	38.2	13.4099	38.23	0.734	38.23	0.2922
	38.24	-2.3344	38.22	12.6995	38.22	-16.9997	38.22	13.4804	38.24	0.734	38.24	0.2915
	38.25	-2.3241	38.24	12.771	38.24	-16.9628	38.24	13.5518	38.26	0.7337	38.26	0.2911
	38.27	-2.3128	38.26	12.8425	38.26	-16.9367	38.25	13.6234	38.27	0.7337	38.28	0.2911
	38.29	-2.3014	38.27	12.9146	38.27	-16.9237	38.27	13.6951	38.3	0.7338	38.3	0.2911
	38.3	-2.2896	38.28	12.9883	38.28	-16.9102	38.28	13.7681	38.31	0.7343	38.31	0.2912
	38.32	-2.2779	38.3	13.0609	38.3	-16.8693	38.3	13.8406	38.33	0.7342	38.33	0.291
	38.34	-2.2664	38.32	13.1352	38.32	-16.8412	38.32	13.9145	38.34	0.7346	38.34	0.2914
	38.35	-2.2535	38.33	13.2093	38.33	-16.8121	38.33	13.9888	38.36	0.7343	38.36	0.2916
	38.37	-2.2406	38.35	13.2845	38.35	-16.7826	38.35	14.0633	38.38	0.7351	38.38	0.2924
	38.39	-2.227	38.37	13.3594	38.37	-16.7529	38.37	14.1377	38.39	0.7355	38.4	0.2932
	38.4	-2.2131	38.38	13.4351	38.38	-16.7377	38.39	14.2134	38.41	0.7364	38.42	0.2934
	38.42	-2.199	38.4	13.5116	38.4	-16.6896	38.4	14.2891	38.43	0.737	38.43	0.2944
	38.44	-2.1855	38.41	13.5889	38.41	-16.6729	38.42	14.3656	38.44	0.7382	38.45	0.2952
	38.45	-2.1699	38.43	13.6664	38.43	-16.6392	38.44	14.4421	38.46	0.7391	38.47	0.2958
	38.47	-2.1543	38.45	13.744	38.45	-16.5881	38.45	14.52	38.48	0.7394	38.48	0.2965
	38.49	-2.1388	38.46	13.823	38.46	-16.5706	38.47	14.5978	38.49	0.741	38.49	0.2975
	38.5	-2.1224	38.48	13.9037	38.48	-16.5176	38.48	14.6768	38.51	0.741	38.51	0.2976
	38.52	-2.1048	38.49	13.9843	38.49	-16.4987	38.5	14.7571	38.52	0.7419	38.53	0.2986
	38.53	-2.0877	38.52	14.0655	38.52	-16.4227	38.52	14.8377	38.54	0.7427	38.55	0.2991
	38.55	-2.0699	38.53	14.1471	38.53	-16.4032	38.53	14.9187	38.56	0.7433	38.56	0.2991
	38.57	-2.0519	38.54	14.2285	38.54	-16.3838	38.55	15.0001	38.58	0.7432	38.58	0.2995
	38.58	-2.0344	38.56	14.3115	38.56	-16.3437	38.57	15.0833	38.59	0.7443	38.59	0.2998
	38.6	-2.0158	38.58	14.3943	38.58	-16.2819	38.58	15.1671	38.61	0.7453	38.62	0.3005
	38.62	-1.9967	38.59	14.4781	38.59	-16.261	38.6	15.2527	38.63	0.7455	38.63	0.3001
	38.64	-1.9775	38.61	14.5628	38.6	-16.2398	38.62	15.3385	38.64	0.7458	38.65	0.3007
	38.65	-1.9587	38.63	14.6479	38.62	-16.1744	38.63	15.4259	38.66	0.746	38.66	0.3006
	38.67	-1.938	38.65	14.7347	38.63	-16.1526	38.65	15.5151	38.68	0.7467	38.68	0.3012
	38.68	-1.9173	38.66	14.8219	38.65	-16.1074	38.67	15.6047	38.69	0.7467	38.7	0.301
	38.7	-1.8973	38.68	14.9101	38.67	-16.0366	38.68	15.6957	38.71	0.7466	38.72	0.3012
	38.72	-1.876	38.7	14.999	38.68	-16.013	38.7	15.787	38.73	0.7466	38.73	0.3002
	38.74	-1.8537	38.71	15.0891	38.7	-15.9652	38.72	15.8808	38.74	0.7464	38.74	0.2994
	38.75	-1.8316	38.73	15.1789	38.73	-15.866	38.73	15.9741	38.76	0.7461	38.76	0.299
	38.76	-1.8095	38.75	15.2704	38.74	-15.8415	38.74	16.0699	38.77	0.7454	38.78	0.2987
	38.78	-1.7864	38.76	15.3614	38.76	-15.7903	38.76	16.1663	38.79	0.7453	38.8	0.2986
	38.8	-1.763	38.78	15.4537	38.77	-15.7377	38.77	16.2636	38.81	0.7454	38.81	0.2983
	38.82	-1.7394	38.8	15.5471	38.8	-15.6297	38.8	16.3628	38.83	0.7457	38.83	0.2977
	38.84	-1.7144	38.81	15.6409	38.82	-15.5735	38.81	16.462	38.84	0.7455	38.84	0.297
	38.85	-1.69	38.83	15.7355	38.83	-15.5458	38.83	16.563	38.86	0.7447	38.86	0.2969
	38.87	-1.663	38.85	15.8309	38.84	-15.5177	38.84	16.6652	38.88	0.745	38.88	0.2968
	38.88	-1.6362	38.86	15.9271	38.86	-15.4596	38.86	16.7689	38.89	0.7451	38.9	0.2963
	38.9	-1.6095	38.88	16.025	38.88	-15.3704	38.88	16.8733	38.91	0.7465	38.91	0.2977
	38.92	-1.582	38.89	16.124	38.9	-15.31	38.9	16.9792	38.93	0.7475	38.93	0.2989
	38.93	-1.5533	38.91	16.2238	38.91	-15.2785	38.91	17.087	38.94	0.7486	38.95	0.2994
	38.95	-1.5234	38.93	16.3252	38.93	-15.1858	38.93	17.196	38.96	0.7493	38.96	0.2997
	38.97	-1.4934	38.94	16.4273	38.95	-15.123	38.95	17.3064	38.98	0.7502	38.98	0.3001
	38.98	-1.4612	38.95	16.53	38.96	-15.058	38.96	17.4179	38.99	0.7512	39	0.3011
	39	-1.4286	38.98	16.6343	38.98	-14.9924	38.98	17.5312	39.01	0.7518	39.02	0.3012
	39.02	-1.395	38.99	16.7389	38.99	-14.9589	38.99	17.6458	39.02	0.7527	39.03	0.3018
	39.03	-1.3614	39.01	16.8439	39.01	-14.8917	39.01	17.7606	39.04	0.7526	39.05	0.3016
	39.05	-1.3262	39.02	16.9496	39.02	-14.8566	39.02	17.8756	39.06	0.7535	39.06	0.3023
	39.07	-1.2905	39.04	17.0576	39.04	-14.7497	39.04	17.993	39.08	0.755	39.08	0.3034
	39.08	-1.2539	39.06	17.1657	39.06	-14.6412	39.06	18.1121	39.09	0.7552	39.09	0.3035
	39.1	-1.216	39.08	17.2741	39.08	-14.5685	39.08	18.2319	39.1	0.7562	39.11	0.3044
	39.12	-1.1785	39.09	17.3833	39.09	-14.4942	39.09	18.3524	39.13	0.7574	39.13	0.3049
	39.13	-1.1392	39.11	17.4937	39.11	-14.4187	39.11	18.4749	39.14	0.7582	39.15	0.3051
	39.15	-1.0988	39.13	17.606	39.13	-14.342	39.13	18.5985	39.16	0.759	39.16	0.3052
	39.17	-1.0585	39.14	17.7188	39.14	-14.3033	39.14	18.7229	39.18	0.7592	39.18	0.3048
	39.18	-1.0162	39.16	17.8322	39.15	-14.2245	39.16	18.8486	39.19	0.7597	39.19	0.3049
	39.2	-0.9732	39.17	17.9457	39.17	-14.1445	39.18	18.9752	39.21	0.7605	39.21	0.3055
	39.22	-0.9295	39.19	18.0605	39.19	-14.0621	39.2	19.1026	39.23	0.7611	39.23	0.3057
	39.23	-0.885	39.21	18.1767	39.21	-13.9787	39.21	19.2318	39.24	0.7621	39.24	0.3058
	39.25	-0.8398	39.23	18.2929	39.23	-13.8528	39.23	19.3617	39.26	0.7622	39.26	0.306
	39.27	-0.7934	39.24	18.411	39.24	-13.7659	39.24	19.4947	39.27	0.7625	39.28	0.3059
	39.28	-0.7453	39.26	18.5295	39.26	-13.6791	39.26	19.6281	39.29	0.7635	39.3	0.3065
	39.3	-0.6964	39.27	18.6497	39.27	-13.6348	39.27	19.7627	39.31	0.7645	39.32	0.3065
	39.32	-0.6465	39.29	18.77	39.29	-13.5443	39.29	19.8994	39.33	0.7651	39.33	0.3063
	39.33	-0.596	39.31	18.8903	39.31	-13.453	39.31	20.037	39.34	0.7656	39.34	0.3057
	39.35	-0.5439	39.33	19.0127	39.33	-13.3134	39.33	20.1756	39.36	0.766	39.37	0.3059
	39.37	-0.4902	39.34	19.136	39.34	-13.2662	39.34	20.3149	39.38	0.7666	39.38	0.3055
	39.38	-0.4364	39.36	19.26	39.36	-13.1705	39.36	20.4551	39.39	0.7671	39.39	0.3049
	39.4	-0.3809	39.37	19.3853	39.37	-13.0731	39.38	20.5957	39.41	0.7682	39.41	0.3054
	39.42	-0.3241	39.39	19.5123	39.39	-12.9742	39.39	20.7391	39.43	0.7693	39.43	0.306
	39.43	-0.2661	39.4	19.6393	39.4	-12.8739	39.41	20.882	39.44	0.7698	39.45	0.3061
	39.45	-0.2073	39.42	19.7681	39.42	-12.7729	39.42	21.0256	39.46	0.7705	39.46	0.3062
	39.47	-0.147	39.44	19.8979	39.44	-12.6695	39.44	21.1708	39.48	0.7719	39.48	0.3067
	39.48	-0.0853	39.45	20.0288	39.45	-12.5635	39.46	21.317	39.49	0.7724	39.49	0.3068
	39.49	-0.022	39.47	20.1609	39.47	-12.4574	39.47	21.4637	39.51	0.7732	39.52	0.3069
	39.52	0.0423	39.48	20.2944	39.48	-12.4033	39.49	21.6115	39.52	0.7737	39.53	0.3076
	39.53	0.1074	39.5	20.4288	39.5	-12.2392	39.5	21.7601	39.54	0.7745	39.55	0.3076
	39.55	0.1745	39.52	20.5655	39.52	-12.1281	39.52	21.9109	39.56	0.7755	39.57	0.3081
	39.57	0.2428	39.53	20.703	39.53	-12.0157	39.54	22.0619	39.58	0.7761	39.58	0.3081
	39.58	0.3123	39.55	20.8418	39.55	-11.9018	39.55	22.2148	39.59	0.7771	39.59	0.309
	39.6	0.3834	39.57	20.9816	39.57	-11.7852	39.57	22.3685	39.61	0.7783	39.62	0.3097
	39.62	0.4556	39.58	21.1232	39.58	-11.726	39.59	22.524	39.63	0.7795	39.63	0.3101
	39.63	0.5299	39.6	21.2654	39.6	-11.5485	39.6	22.6791	39.65	0.7809	39.65	0.3106
	39.65	0.6052	39.62	21.4097	39.62	-11.4285	39.62	22.836	39.66	0.7824	39.66	0.3116
	39.67	0.6824	39.63	21.5549	39.63	-11.3059	39.64	22.9934	39.68	0.7829	39.68	0.3122
	39.68	0.7611	39.65	21.7014	39.65	-11.1824	39.65	23.1523	39.69	0.7839	39.7	0.3127
	39.7	0.8407	39.67	21.8486	39.67	-11.0568	39.67	23.3117	39.71	0.7855	39.72	0.3134
	39.71	0.9226	39.68	21.9966	39.68	-10.9286	39.68	23.4718	39.73	0.7871	39.73	0.3149
	39.73	1.0055	39.7	22.1452	39.69	-10.8642	39.7	23.6332	39.74	0.7883	39.74	0.3148
	39.75	1.0894	39.72	22.2955	39.7	-10.7999	39.72	23.7958	39.76	0.7894	39.77	0.3154
	39.77	1.1749	39.73	22.4461	39.72	-10.6697	39.73	23.9589	39.77	0.7907	39.78	0.316
	39.79	1.2623	39.74	22.598	39.73	-10.6038	39.75	24.1245	39.79	0.7924	39.8	0.3175
	39.8	1.3507	39.77	22.7504	39.74	-10.4715	39.77	24.2902	39.81	0.7938	39.81	0.3181
	39.81	1.4403	39.78	22.905	39.77	-10.201	39.78	24.4576	39.83	0.7943	39.83	0.3182
	39.83	1.5314	39.8	23.0601	39.79	-10.0633	39.8	24.6247	39.84	0.7963	39.84	0.3183
	39.85	1.624	39.82	23.2164	39.8	-9.9938	39.81	24.7937	39.86	0.7972	39.86	0.3189
	39.87	1.7185	39.83	23.3742	39.82	-9.8532	39.83	24.9643	39.88	0.7983	39.88	0.3198
	39.88	1.814	39.84	23.533	39.83	-9.7122	39.85	25.1359	39.89	0.7995	39.9	0.3206
	39.9	1.9108	39.86	23.6923	39.84	-9.6403	39.86	25.3077	39.91	0.8005	39.92	0.3209
	39.92	2.0102	39.88	23.8542	39.86	-9.4954	39.88	25.4818	39.93	0.8017	39.93	0.3219
	39.93	2.1097	39.9	24.0168	39.88	-9.276	39.9	25.6565	39.95	0.803	39.95	0.3223
	39.95	2.2119	39.91	24.1796	39.9	-9.0537	39.92	25.8316	39.96	0.8037	39.96	0.3228
	39.96	2.3156	39.93	24.3445	39.91	-8.9785	39.93	26.0081	39.98	0.8043	39.98	0.3225
	39.98	2.4199	39.95	24.5113	39.93	-8.8278	39.95	26.1852	39.99	0.8051	40	0.3232
	39.99	2.5262	39.96	24.6784	39.95	-8.5974	39.96	26.3624	40.01	0.806	40.02	0.3236
	40.01	2.6341	39.98	24.8475	39.96	-8.5199	39.98	26.5406	40.03	0.8075	40.03	0.324
	40.03	2.7435	39.99	25.0187	39.98	-8.2857	39.99	26.7201	40.05	0.8083	40.05	0.3249
	40.05	2.8544	40.01	25.1907	39.99	-8.2071	40.01	26.9005	40.06	0.8088	40.07	0.3242
	40.06	2.9665	40.02	25.3638	40.01	-8.0482	40.03	27.0806	40.08	0.8097	40.08	0.3249
	40.08	3.0801	40.04	25.5384	40.03	-7.8872	40.05	27.2622	40.09	0.8107	40.1	0.3259
	40.09	3.1959	40.06	25.7138	40.06	-7.5628	40.06	27.4441	40.11	0.8112	40.12	0.3257
	40.11	3.3125	40.08	25.891	40.08	-7.4	40.08	27.6269	40.13	0.8123	40.13	0.3258
	40.13	3.4309	40.09	26.0698	40.09	-7.2356	40.09	27.8099	40.15	0.8129	40.15	0.3267
	40.14	3.5509	40.11	26.2496	40.11	-7.0689	40.11	27.993	40.16	0.8144	40.16	0.3269
	40.16	3.6727	40.13	26.4311	40.13	-6.8164	40.13	28.177	40.18	0.8148	40.18	0.3272
	40.18	3.7951	40.14	26.6131	40.15	-6.647	40.14	28.3609	40.2	0.8155	40.2	0.327
	40.2	3.9194	40.16	26.797	40.16	-6.5615	40.16	28.5459	40.21	0.8157	40.22	0.3272
	40.21	4.0457	40.18	26.9825	40.18	-6.3039	40.18	28.7309	40.23	0.816	40.23	0.3268
	40.23	4.1737	40.19	27.1686	40.19	-6.2166	40.19	28.9156	40.24	0.817	40.24	0.3277
	40.24	4.3023	40.2	27.3564	40.2	-6.1299	40.21	29.101	40.26	0.8175	40.26	0.3273
	40.25	4.4329	40.23	27.5465	40.23	-5.7787	40.22	29.2867	40.28	0.8177	40.28	0.3272
	40.27	4.5649	40.24	27.7371	40.24	-5.6908	40.24	29.4727	40.3	0.8184	40.3	0.327
	40.29	4.6993	40.25	27.9287	40.25	-5.6022	40.26	29.6581	40.31	0.8184	40.31	0.3275
	40.31	4.8351	40.27	28.1226	40.27	-5.3341	40.27	29.844	40.33	0.8188	40.33	0.3271
	40.33	4.9717	40.29	28.3167	40.29	-5.1543	40.29	30.0295	40.34	0.8191	40.35	0.3272
	40.34	5.1106	40.31	28.5116	40.31	-4.8828	40.3	30.214	40.36	0.8194	40.37	0.3274
	40.36	5.2509	40.32	28.7086	40.32	-4.7918	40.32	30.3988	40.38	0.8203	40.38	0.3274
	40.37	5.3936	40.33	28.9064	40.33	-4.6998	40.34	30.5837	40.39	0.8204	40.4	0.3267
	40.39	5.5374	40.35	29.1053	40.35	-4.5151	40.36	30.7681	40.41	0.8207	40.42	0.3274
	40.4	5.6826	40.37	29.3054	40.37	-4.2368	40.38	30.9517	40.43	0.8215	40.43	0.3272
	40.42	5.8291	40.38	29.5075	40.38	-4.1445	40.39	31.1348	40.45	0.8227	40.45	0.3276
	40.44	5.9781	40.4	29.7098	40.4	-3.8639	40.4	31.3178	40.46	0.8233	40.47	0.3275
	40.45	6.1273	40.42	29.9133	40.42	-3.6772	40.42	31.4994	40.47	0.8227	40.48	0.3272
	40.47	6.2791	40.43	30.1183	40.43	-3.5831	40.44	31.6806	40.49	0.8236	40.5	0.3272
	40.49	6.4322	40.45	30.3235	40.45	-3.3002	40.45	31.8613	40.51	0.8244	40.51	0.3277
	40.5	6.5878	40.47	30.5307	40.47	-3.1101	40.47	32.0422	40.53	0.8242	40.53	0.3276
	40.52	6.7431	40.48	30.7387	40.48	-2.92	40.48	32.2218	40.55	0.825	40.55	0.3274
	40.53	6.9004	40.5	30.9472	40.5	-2.7287	40.5	32.3993	40.57	0.825	40.57	0.3283
	40.55	7.0603	40.52	31.1567	40.52	-2.4395	40.52	32.5759	40.58	0.8247	40.58	0.3277
	40.57	7.2217	40.53	31.3657	40.54	-2.2466	40.53	32.7508	40.59	0.8254	40.59	0.328
	40.58	7.3837	40.55	31.5764	40.55	-2.1501	40.55	32.9232	40.61	0.8256	40.61	0.3285
	40.6	7.5478	40.56	31.788	40.56	-2.0531	40.57	33.0927	40.63	0.8254	40.63	0.3279
	40.62	7.7135	40.58	31.999	40.58	-1.7629	40.58	33.2584	40.65	0.8257	40.65	0.3279
	40.64	7.8803	40.59	32.2113	40.59	-1.6662	40.6	33.4222	40.66	0.8261	40.67	0.328
	40.65	8.0488	40.61	32.4235	40.61	-1.4711	40.62	33.5843	40.68	0.8268	40.68	0.3278
	40.67	8.2184	40.63	32.6356	40.63	-1.1789	40.63	33.7429	40.7	0.8273	40.7	0.3275
	40.68	8.3904	40.65	32.8484	40.65	-0.9839	40.65	33.9012	40.71	0.8274	40.72	0.3279
	40.7	8.5638	40.66	33.0606	40.66	-0.7874	40.66	34.0576	40.73	0.8277	40.73	0.3268
	40.72	8.7391	40.68	33.2738	40.68	-0.4895	40.68	34.212	40.74	0.8282	40.74	0.3274
	40.73	8.9151	40.7	33.485	40.7	-0.2908	40.7	34.3639	40.76	0.8282	40.76	0.328
	40.74	9.093	40.71	33.6963	40.71	-0.1907	40.71	34.5146	40.78	0.8284	40.78	0.3264
	40.76	9.272	40.73	33.9062	40.73	0.0089	40.73	34.6638	40.8	0.8284	40.8	0.3261
	40.78	9.4527	40.74	34.1144	40.74	0.2107	40.74	34.8098	40.81	0.8292	40.81	0.3266
	40.8	9.6353	40.76	34.3244	40.76	0.4134	40.76	34.9559	40.83	0.8297	40.83	0.3265
	40.81	9.819	40.78	34.5329	40.78	0.6173	40.78	35.1017	40.84	0.8308	40.84	0.3268
	40.83	10.0041	40.8	34.7423	40.8	0.925	40.8	35.2478	40.86	0.8316	40.86	0.3274
	40.84	10.1917	40.81	34.9506	40.81	1.0264	40.82	35.3925	40.88	0.8319	40.88	0.3276
	40.86	10.3811	40.83	35.159	40.83	1.3325	40.83	35.5391	40.89	0.8328	40.9	0.3277
	40.88	10.5709	40.84	35.3681	40.84	1.4354	40.85	35.6848	40.91	0.8338	40.91	0.3285
	40.9	10.7635	40.86	35.577	40.86	1.6418	40.86	35.8278	40.93	0.834	40.93	0.3278
	40.91	10.9574	40.88	35.7868	40.88	1.9542	40.88	35.9683	40.95	0.8345	40.95	0.3278
	40.93	11.1528	40.9	35.9967	40.9	2.1631	40.9	36.1055	40.96	0.8351	40.96	0.3281
	40.94	11.3511	40.91	36.2074	40.91	2.2689	40.92	36.2387	40.98	0.8362	40.98	0.3286
	40.96	11.5505	40.93	36.4173	40.93	2.5875	40.93	36.367	40.99	0.8373	41	0.3282
	40.97	11.7509	40.94	36.6277	40.94	2.6944	40.95	36.4929	41.01	0.8384	41.01	0.3282
	40.99	11.9541	40.96	36.8376	40.95	2.9081	40.96	36.6149	41.02	0.8394	41.03	0.3284
	41.01	12.1587	40.98	37.0476	40.98	3.2293	40.98	36.7344	41.05	0.8405	41.05	0.3279
	41.03	12.3655	40.99	37.2579	40.99	3.4434	40.99	36.8511	41.06	0.8414	41.07	0.3283
	41.04	12.5748	41.01	37.4683	41.01	3.5495	41.02	36.9662	41.08	0.8424	41.08	0.3288
	41.06	12.7854	41.02	37.6787	41.02	3.7626	41.03	37.0798	41.09	0.8435	41.1	0.329
	41.08	12.9972	41.04	37.8885	41.04	3.9763	41.04	37.1915	41.11	0.8449	41.12	0.3293
	41.09	13.211	41.05	38.0968	41.05	4.1901	41.06	37.3012	41.13	0.8458	41.13	0.3292
	41.1	13.4265	41.07	38.305	41.07	4.4059	41.08	37.4086	41.15	0.8468	41.15	0.3298
	41.12	13.6442	41.09	38.5125	41.09	4.7313	41.09	37.5129	41.16	0.8477	41.16	0.3298
	41.13	13.8629	41.1	38.7202	41.1	4.8397	41.11	37.6133	41.18	0.8492	41.18	0.3303
	41.15	14.0839	41.12	38.9262	41.12	5.0572	41.13	37.7124	41.2	0.8503	41.2	0.3302
	41.17	14.3061	41.14	39.1311	41.14	5.3837	41.14	37.8075	41.21	0.8508	41.22	0.3299
	41.19	14.53	41.15	39.3349	41.15	5.4925	41.16	37.8985	41.23	0.8514	41.23	0.3299
	41.21	14.7554	41.17	39.5392	41.17	5.7092	41.18	37.9851	41.24	0.8518	41.24	0.3295
	41.22	14.9816	41.18	39.741	41.18	5.9231	41.19	38.0668	41.26	0.8524	41.26	0.3297
	41.23	15.2085	41.2	39.9421	41.2	6.1375	41.21	38.144	41.28	0.8531	41.28	0.3297
	41.25	15.4349	41.22	40.142	41.22	6.3519	41.23	38.2164	41.3	0.854	41.3	0.3297
	41.27	15.6627	41.24	40.3399	41.24	6.7833	41.24	38.282	41.31	0.8554	41.32	0.3298
	41.28	15.8919	41.25	40.5368	41.25	6.8929	41.26	38.3411	41.33	0.8558	41.33	0.3286
	41.3	16.1208	41.27	40.7322	41.27	7.1121	41.27	38.3943	41.34	0.8569	41.34	0.3298
	41.32	16.3495	41.28	40.9276	41.28	7.2221	41.29	38.4406	41.36	0.8582	41.36	0.3295
	41.33	16.5776	41.3	41.121	41.3	7.4424	41.31	38.4779	41.38	0.8589	41.38	0.3292
	41.35	16.803	41.31	41.3129	41.31	7.6637	41.33	38.5073	41.39	0.86	41.4	0.3293
	41.37	17.0252	41.33	41.5034	41.33	7.8855	41.34	38.5276	41.41	0.8621	41.41	0.3298
	41.38	17.2473	41.34	41.6919	41.34	8.1064	41.36	38.5402	41.43	0.8648	41.43	0.3304
	41.4	17.4664	41.36	41.8788	41.36	8.216	41.38	38.5447	41.44	0.8686	41.45	0.3301
	41.42	17.6832	41.38	42.0657	41.38	8.5438	41.39	38.5407	41.46	0.8735	41.46	0.3304
	41.43	17.8988	41.4	42.2518	41.4	8.8663	41.41	38.5286	41.48	0.8783	41.48	0.3298
	41.45	18.1138	41.41	42.433	41.41	8.9732	41.43	38.5075	41.49	0.8839	41.5	0.3299
	41.46	18.3288	41.43	42.6136	41.43	9.1847	41.45	38.4777	41.51	0.8894	41.51	0.3294
	41.48	18.5432	41.45	42.7931	41.45	9.4933	41.46	38.4399	41.52	0.8953	41.52	0.33
	41.49	18.757	41.46	42.9697	41.46	9.5931	41.48	38.3928	41.54	0.8987	41.54	0.3292
	41.51	18.9706	41.47	43.1436	41.47	9.6928	41.49	38.338	41.56	0.9027	41.56	0.3293
	41.53	19.1843	41.49	43.3137	41.49	9.9857	41.51	38.2721	41.58	0.906	41.58	0.3297
	41.54	19.398	41.51	43.4823	41.51	10.1756	41.53	38.1983	41.59	0.9089	41.6	0.3299
	41.56	19.6138	41.53	43.6453	41.53	10.4502	41.55	38.1142	41.61	0.9101	41.62	0.3295
	41.58	19.828	41.55	43.8051	41.55	10.7128	41.56	38.0223	41.63	0.9118	41.63	0.3299
	41.59	20.0443	41.56	43.9611	41.57	10.7996	41.58	37.9213	41.65	0.9136	41.65	0.3301
	41.61	20.2612	41.58	44.1125	41.58	10.9724	41.59	37.8109	41.66	0.9145	41.66	0.3304
	41.63	20.4799	41.59	44.2611	41.59	11.0591	41.61	37.693	41.68	0.9149	41.68	0.3306
	41.64	20.6981	41.61	44.4053	41.61	11.3219	41.63	37.566	41.7	0.916	41.7	0.3304
	41.66	20.9185	41.63	44.5453	41.63	11.4972	41.65	37.4305	41.71	0.9163	41.72	0.3306
	41.68	21.1392	41.64	44.6819	41.65	11.6679	41.66	37.2859	41.73	0.9166	41.73	0.3305
	41.69	21.361	41.66	44.8143	41.66	11.7489	41.68	37.1329	41.74	0.917	41.74	0.331
	41.71	21.5836	41.68	44.9439	41.67	11.9018	41.7	36.9733	41.76	0.9177	41.76	0.3313
	41.73	21.8071	41.69	45.07	41.68	11.9719	41.72	36.8059	41.78	0.9185	41.78	0.3311
	41.73	22.0319	41.71	45.1909	41.69	12.0386	41.73	36.631	41.79	0.9191	41.8	0.3318
	41.75	22.2576	41.73	45.3076	41.71	12.163	41.74	36.4486	41.81	0.9204	41.82	0.3325
	41.77	22.4852	41.74	45.4203	41.73	12.3271	41.77	36.2584	41.83	0.9209	41.83	0.3324
	41.79	22.7139	41.76	45.5284	41.74	12.4259	41.79	36.0633	41.84	0.9217	41.84	0.333
	41.81	22.9436	41.78	45.6305	41.76	12.5146	41.8	35.8603	41.86	0.9227	41.86	0.3334
	41.82	23.1747	41.79	45.7265	41.78	12.5971	41.82	35.6513	41.88	0.9238	41.88	0.3345
	41.84	23.4066	41.8	45.8181	41.79	12.6366	41.84	35.4376	41.89	0.9242	41.9	0.3344
	41.85	23.6398	41.83	45.9054	41.8	12.7151	41.85	35.2189	41.9	0.9244	41.92	0.3346
	41.87	23.8738	41.84	45.9872	41.83	12.839	41.87	34.9942	41.93	0.9248	41.93	0.3352
	41.88	24.1085	41.86	46.0653	41.84	12.8841	41.88	34.7651	41.94	0.9258	41.95	0.3354
	41.9	24.3448	41.88	46.1413	41.86	13.0271	41.9	34.5318	41.96	0.9276	41.96	0.3359
	41.92	24.5795	41.89	46.2155	41.88	13.1264	41.92	34.296	41.98	0.9284	41.98	0.3364
	41.93	24.8158	41.91	46.2864	41.89	13.2252	41.94	34.054	41.99	0.9301	42	0.3375
	41.95	25.0527	41.93	46.3562	41.91	13.314	41.96	33.8106	42.01	0.9309	42.01	0.3376
	41.97	25.2897	41.94	46.4227	41.93	13.3818	41.97	33.5645	42.03	0.9325	42.03	0.3384
	41.98	25.5275	41.96	46.4876	41.94	13.4024	41.99	33.3172	42.05	0.9335	42.05	0.3385
	41.99	25.7654	41.98	46.5508	41.96	13.3927	42.01	33.0658	42.06	0.9358	42.06	0.3395
	42.02	26.0034	41.99	46.6143	41.98	13.3082	42.02	32.8141	42.08	0.9367	42.08	0.34
	42.03	26.24	42.01	46.6783	41.99	13.2381	42.04	32.5598	42.09	0.9381	42.09	0.3397
	42.05	26.4775	42.02	46.7441	42.01	13.0387	42.06	32.3052	42.11	0.9403	42.11	0.3408
	42.06	26.7125	42.04	46.8101	42.02	12.9058	42.08	32.0515	42.13	0.9428	42.13	0.3417
	42.08	26.9482	42.06	46.8766	42.04	12.3562	42.09	31.7971	42.15	0.945	42.15	0.3423
	42.09	27.1819	42.08	46.9423	42.06	11.8485	42.11	31.5429	42.16	0.947	42.16	0.3425
	42.11	27.4139	42.09	47.0046	42.08	11.2149	42.13	31.2888	42.18	0.9494	42.18	0.3428
	42.13	27.6457	42.1	47.0639	42.09	10.8495	42.14	31.036	42.19	0.9511	42.2	0.3433
	42.15	27.8761	42.12	47.1215	42.1	10.453	42.16	30.7846	42.21	0.9526	42.21	0.3431
	42.16	28.1053	42.14	47.1767	42.13	8.5683	42.18	30.5344	42.23	0.9545	42.23	0.3427
	42.18	28.3332	42.15	47.2328	42.14	8.0339	42.19	30.2874	42.24	0.9564	42.25	0.3432
	42.19	28.5595	42.18	47.2888	42.15	7.4809	42.21	30.0423	42.26	0.9595	42.27	0.3439
	42.21	28.7852	42.19	47.346	42.18	5.7399	42.23	29.7982	42.27	0.9626	42.28	0.3447
	42.23	29.01	42.2	47.4028	42.19	5.1407	42.24	29.5574	42.3	0.9655	42.3	0.3449
	42.24	29.2345	42.22	47.4612	42.2	4.5376	42.27	29.3182	42.31	0.9696	42.32	0.345
	42.26	29.4602	42.24	47.5175	42.21	3.9311	42.28	29.0814	42.33	0.973	42.33	0.345
	42.27	29.6872	42.25	47.5724	42.24	2.1203	42.3	28.8461	42.34	0.9767	42.34	0.3457
	42.29	29.914	42.27	47.6238	42.26	1.5247	42.32	28.6133	42.36	0.9811	42.36	0.3469
	42.3	30.141	42.29	47.67	42.27	0.9345	42.33	28.3838	42.38	0.9843	42.38	0.3466
	42.31	30.3672	42.3	47.7088	42.29	-0.2267	42.35	28.1578	42.39	0.9877	42.4	0.3473
	42.33	30.5926	42.32	47.7396	42.3	-1.3533	42.37	27.9343	42.41	0.9901	42.42	0.3469
	42.36	30.8164	42.34	47.7608	42.32	-2.4407	42.38	27.7128	42.43	0.9935	42.43	0.3469
	42.37	31.0387	42.35	47.7713	42.34	-3.4841	42.4	27.4948	42.45	0.996	42.45	0.347
	42.39	31.2577	42.38	47.7697	42.35	-3.9883	42.42	27.2791	42.46	0.9988	42.46	0.3475
	42.4	31.4746	42.39	47.7555	42.38	-5.4261	42.43	27.066	42.48	1.0014	42.48	0.3473
	42.42	31.6879	42.41	47.7283	42.39	-5.8806	42.45	26.8561	42.49	1.0041	42.49	0.3473
	42.44	31.8989	42.43	47.6897	42.41	-7.1644	42.47	26.6487	42.51	1.0071	42.51	0.3477
	42.45	32.1076	42.44	47.635	42.43	-7.9571	42.49	26.4442	42.52	1.0101	42.53	0.3473
	42.47	32.3134	42.46	47.5695	42.44	-8.3342	42.5	26.2439	42.55	1.0124	42.55	0.3471
	42.49	32.5163	42.47	47.4868	42.46	-9.3923	42.52	26.0446	42.56	1.0153	42.57	0.3465
	42.5	32.7158	42.49	47.3904	42.49	-10.347	42.54	25.8477	42.58	1.0179	42.58	0.3461
	42.52	32.9113	42.51	47.28	42.51	-11.2049	42.55	25.6538	42.59	1.0201	42.59	0.3457
	42.53	33.1019	42.52	47.1552	42.52	-11.4707	42.57	25.4617	42.61	1.0239	42.61	0.3461
	42.55	33.2883	42.55	47.0161	42.55	-12.2096	42.59	25.2721	42.63	1.0271	42.63	0.3454
	42.57	33.4684	42.56	46.8634	42.56	-12.4381	42.6	25.0843	42.64	1.0305	42.65	0.3451
	42.59	33.6447	42.58	46.6995	42.58	-13.0729	42.62	24.9004	42.66	1.0342	42.66	0.3459
	42.6	33.8157	42.59	46.52	42.59	-13.2694	42.64	24.717	42.68	1.0377	42.68	0.3453
	42.62	33.982	42.61	46.3273	42.61	-13.6386	42.66	24.5368	42.7	1.0414	42.69	0.3459
	42.63	34.142	42.63	46.1212	42.63	-13.9807	42.68	24.3582	42.71	1.0446	42.71	0.3457
	42.65	34.2955	42.65	45.9006	42.65	-14.4443	42.69	24.182	42.73	1.0487	42.73	0.3452
	42.67	34.4426	42.66	45.6665	42.66	-14.5872	42.71	24.0073	42.74	1.0531	42.74	0.3455
	42.68	34.5824	42.68	45.4202	42.68	-14.9815	42.73	23.8354	42.76	1.0571	42.76	0.3457
	42.7	34.7156	42.7	45.1608	42.7	-15.2191	42.74	23.6641	42.77	1.0614	42.78	0.346
	42.72	34.8404	42.72	44.8874	42.72	-15.4381	42.76	23.4938	42.8	1.066	42.8	0.3457
	42.73	34.9581	42.73	44.6032	42.73	-15.6405	42.77	23.3261	42.81	1.0709	42.81	0.3458
	42.75	35.0688	42.75	44.3077	42.75	-15.9164	42.79	23.1591	42.83	1.0768	42.83	0.3463
	42.77	35.171	42.76	44.0025	42.77	-16.0006	42.81	22.995	42.84	1.0828	42.84	0.3464
	42.78	35.2655	42.78	43.689	42.78	-16.0818	42.83	22.8311	42.86	1.0882	42.86	0.3467
	42.8	35.3509	42.8	43.3671	42.8	-16.3076	42.84	22.6694	42.88	1.0952	42.88	0.3463
	42.81	35.4271	42.82	43.0391	42.82	-16.443	42.86	22.5097	42.89	1.1017	42.89	0.3465
	42.83	35.4937	42.84	42.7054	42.84	-16.6273	42.88	22.3495	42.91	1.1087	42.91	0.3463
	42.85	35.55	42.85	42.368	42.85	-16.6848	42.89	22.1911	42.93	1.1164	42.93	0.3466
	42.87	35.5946	42.87	42.0259	42.87	-16.793	42.91	22.0339	42.94	1.1234	42.95	0.3464
	42.88	35.6284	42.89	41.681	42.89	-16.8925	42.93	21.8766	42.96	1.1307	42.96	0.3463
	42.9	35.6521	42.9	41.3336	42.9	-16.984	42.94	21.72	42.97	1.1383	42.98	0.3472
	42.92	35.6645	42.93	40.9851	42.93	-17.1092	42.96	21.5645	42.99	1.1457	42.99	0.3473
	42.93	35.6665	42.95	40.6363	42.95	-17.2213	42.98	21.4094	43.01	1.1529	43.01	0.3477
	42.95	35.6571	42.96	40.2852	42.96	-17.2563	42.99	21.254	43.02	1.1593	43.03	0.348
	42.96	35.6383	42.98	39.9344	42.98	-17.3204	43.01	21.1002	43.04	1.1658	43.05	0.3478
	42.98	35.6092	43	39.5849	43	-17.4103	43.02	20.9473	43.05	1.1717	43.07	0.3475
	43	35.5717	43.02	39.2358	43.02	-17.4908	43.04	20.7935	43.08	1.1785	43.08	0.3479
	43.02	35.5258	43.03	38.8886	43.04	-17.5395	43.06	20.6418	43.09	1.1852	43.09	0.3482
	43.03	35.4722	43.05	38.5416	43.05	-17.5634	43.08	20.4885	43.11	1.1909	43.11	0.348
	43.05	35.4108	43.06	38.1951	43.06	-17.5859	43.09	20.3348	43.13	1.1979	43.13	0.3486
	43.07	35.3411	43.08	37.851	43.08	-17.6287	43.11	20.1822	43.14	1.2043	43.15	0.3483
	43.08	35.2634	43.09	37.5078	43.09	-17.6676	43.13	20.029	43.16	1.2116	43.16	0.3492
	43.1	35.1723	43.12	37.1646	43.12	-17.7214	43.15	19.8767	43.18	1.2192	43.18	0.3495
	43.12	35.0648	43.13	36.8221	43.13	-17.7381	43.16	19.7225	43.19	1.2258	43.2	0.3494
	43.14	34.9373	43.15	36.4822	43.15	-17.7841	43.18	19.5679	43.21	1.2334	43.21	0.3501
	43.15	34.7866	43.17	36.1425	43.16	-17.8122	43.19	19.4131	43.23	1.242	43.23	0.3504
	43.17	34.6082	43.19	35.8034	43.18	-17.8386	43.21	19.2572	43.24	1.2503	43.24	0.3512
	43.19	34.3995	43.2	35.4646	43.2	-17.8631	43.23	19.1007	43.26	1.2581	43.26	0.3512
	43.21	34.1567	43.22	35.1266	43.22	-17.8868	43.24	18.9435	43.27	1.2663	43.28	0.3515
	43.22	33.8765	43.23	34.7889	43.23	-17.9079	43.27	18.7849	43.29	1.2755	43.3	0.3523
	43.24	33.5577	43.25	34.4515	43.25	-17.9282	43.28	18.6248	43.3	1.2849	43.31	0.3526
	43.26	33.1971	43.27	34.1129	43.28	-17.9556	43.3	18.4639	43.32	1.2949	43.33	0.3524
	43.27	32.7952	43.29	33.7735	43.29	-17.9641	43.31	18.3015	43.34	1.3046	43.34	0.3524
	43.29	32.354	43.3	33.4316	43.3	-17.98	43.33	18.1385	43.36	1.3154	43.36	0.3525
	43.31	31.8757	43.32	33.0877	43.32	-17.9944	43.35	17.9734	43.37	1.3275	43.38	0.3527
	43.33	31.3648	43.34	32.7417	43.34	-18.0164	43.37	17.8072	43.39	1.3394	43.39	0.3527
	43.35	30.8249	43.35	32.3917	43.35	-18.023	43.38	17.6397	43.41	1.3517	43.41	0.3529
	43.37	30.2612	43.37	32.0405	43.37	-18.0353	43.4	17.4699	43.42	1.3642	43.43	0.3536
	43.38	29.6795	43.39	31.6864	43.39	-18.0515	43.41	17.2982	43.44	1.3775	43.45	0.3537
	43.4	29.0821	43.4	31.3307	43.4	-18.0568	43.43	17.1261	43.45	1.3899	43.46	0.3531
	43.42	28.4758	43.43	30.9723	43.43	-18.076	43.45	16.9506	43.47	1.4037	43.48	0.3535
	43.43	27.8614	43.44	30.6135	43.44	-18.0801	43.46	16.7738	43.49	1.4183	43.49	0.3544
	43.45	27.2436	43.46	30.2525	43.46	-18.0891	43.48	16.5943	43.51	1.4325	43.51	0.3541
	43.47	26.6224	43.48	29.8911	43.48	-18.1007	43.5	16.4134	43.52	1.447	43.53	0.3547
	43.49	26.0013	43.49	29.5293	43.49	-18.105	43.52	16.2297	43.54	1.4626	43.55	0.3551
	43.51	25.3837	43.51	29.1671	43.51	-18.1115	43.53	16.0443	43.55	1.4794	43.56	0.3551
	43.53	24.7686	43.53	28.807	43.53	-18.1209	43.56	15.8573	43.58	1.497	43.58	0.3551
	43.55	24.1567	43.55	28.4464	43.55	-18.1253	43.57	15.6683	43.59	1.5161	43.59	0.3558
	43.56	23.5508	43.56	28.0871	43.56	-18.1284	43.59	15.4773	43.61	1.5361	43.61	0.3558
	43.58	22.9527	43.58	27.7294	43.58	-18.1359	43.6	15.284	43.62	1.557	43.63	0.3564
	43.6	22.3607	43.59	27.3717	43.59	-18.1381	43.62	15.0894	43.64	1.5779	43.65	0.3564
	43.62	21.7774	43.62	27.0159	43.62	-18.1441	43.63	14.8928	43.65	1.5992	43.66	0.3568
	43.63	21.2022	43.63	26.6614	43.63	-18.1465	43.65	14.6946	43.67	1.6213	43.68	0.357
	43.65	20.6358	43.65	26.3082	43.65	-18.153	43.67	14.4942	43.68	1.6442	43.7	0.3569
	43.67	20.0791	43.67	25.9559	43.67	-18.1563	43.69	14.2924	43.71	1.6677	43.71	0.3575
	43.68	19.5305	43.69	25.6052	43.69	-18.1607	43.7	14.0882	43.73	1.6905	43.73	0.3575
	43.7	18.9906	43.7	25.2562	43.7	-18.1625	43.72	13.8832	43.74	1.7146	43.74	0.3575
	43.73	18.4613	43.72	24.9092	43.72	-18.1657	43.74	13.6765	43.75	1.7395	43.76	0.358
	43.74	17.9416	43.73	24.5621	43.73	-18.1689	43.76	13.4676	43.77	1.7656	43.78	0.3585
	43.76	17.4313	43.75	24.217	43.75	-18.172	43.77	13.2575	43.79	1.7931	43.8	0.3585
	43.78	16.9292	43.77	23.8737	43.77	-18.1739	43.8	13.0469	43.8	1.8213	43.81	0.3585
	43.79	16.4371	43.79	23.5317	43.79	-18.1765	43.81	12.8353	43.82	1.8501	43.83	0.3589
	43.81	15.9537	43.8	23.1915	43.8	-18.1771	43.83	12.623	43.84	1.8801	43.84	0.359
	43.83	15.4803	43.82	22.852	43.82	-18.1795	43.84	12.4098	43.85	1.9111	43.86	0.3591
	43.85	15.016	43.84	22.5136	43.84	-18.1816	43.86	12.195	43.87	1.9429	43.88	0.3594
	43.87	14.5601	43.86	22.1774	43.86	-18.1835	43.88	11.982	43.89	1.9764	43.89	0.3606
	43.88	14.1149	43.88	21.8421	43.88	-18.1865	43.89	11.7669	43.9	2.0095	43.91	0.3603
	43.9	13.6791	43.89	21.509	43.89	-18.187	43.91	11.5535	43.92	2.0435	43.93	0.3597
	43.92	13.2516	43.91	21.1775	43.91	-18.1884	43.93	11.339	43.94	2.0797	43.94	0.3601
	43.93	12.8338	43.93	20.8468	43.93	-18.19	43.95	11.1253	43.95	2.117	43.96	0.3609
	43.95	12.4248	43.94	20.5182	43.94	-18.1904	43.96	10.9121	43.97	2.1554	43.98	0.3609
	43.97	12.0236	43.96	20.1907	43.96	-18.1915	43.98	10.6997	43.99	2.1949	43.99	0.361
	43.98	11.6298	43.98	19.8642	43.98	-18.1929	43.99	10.4876	44	2.2363	44.01	0.3613
	44	11.245	43.99	19.5398	43.99	-18.1931	44.01	10.2769	44.02	2.279	44.03	0.3614
	44.02	10.869	44.01	19.2169	44.01	-18.1943	44.02	10.0676	44.04	2.3225	44.05	0.3616
	44.03	10.5002	44.02	18.8963	44.02	-18.1944	44.04	9.8597	44.06	2.3684	44.06	0.3617
	44.05	10.1384	44.04	18.5772	44.04	-18.1955	44.06	9.6535	44.07	2.4163	44.08	0.3618
	44.07	9.7844	44.06	18.2596	44.06	-18.1972	44.08	9.4488	44.08	2.4659	44.09	0.3626
	44.08	9.4375	44.08	17.945	44.08	-18.1978	44.09	9.2468	44.1	2.518	44.11	0.3631
	44.1	9.0987	44.09	17.6318	44.09	-18.1987	44.11	9.0464	44.12	2.571	44.13	0.3637
	44.13	8.7661	44.11	17.3212	44.11	-18.1997	44.13	8.8493	44.13	2.6264	44.15	0.3635
	44.14	8.4408	44.13	17.0136	44.12	-18.2001	44.15	8.6543	44.15	2.6838	44.16	0.3636
	44.15	8.1216	44.15	16.7078	44.15	-18.2012	44.17	8.4621	44.17	2.7437	44.18	0.364
	44.17	7.8092	44.16	16.4046	44.16	-18.2018	44.18	8.2727	44.18	2.8055	44.19	0.3637
	44.19	7.503	44.18	16.1036	44.18	-18.2018	44.2	8.0863	44.2	2.8696	44.21	0.3645
	44.21	7.2031	44.2	15.8048	44.2	-18.2023	44.22	7.9026	44.22	2.9371	44.23	0.3649
	44.23	6.9097	44.22	15.5097	44.22	-18.2025	44.23	7.7227	44.24	3.0074	44.24	0.3645
	44.24	6.6225	44.23	15.2167	44.23	-18.2029	44.24	7.5466	44.25	3.0811	44.26	0.364
	44.26	6.3422	44.25	14.9266	44.25	-18.2034	44.26	7.3735	44.27	3.1584	44.27	0.364
	44.27	6.0676	44.27	14.6393	44.27	-18.2039	44.28	7.2038	44.29	3.2375	44.29	0.3639
	44.29	5.7987	44.29	14.3557	44.29	-18.205	44.3	7.0377	44.3	3.3204	44.31	0.3641
	44.31	5.5351	44.3	14.0737	44.3	-18.2048	44.31	6.8753	44.32	3.405	44.33	0.364
	44.33	5.2778	44.32	13.7958	44.31	-18.2049	44.33	6.7165	44.34	3.4918	44.34	0.3647
	44.34	5.0269	44.34	13.5216	44.34	-18.2055	44.35	6.562	44.35	3.5814	44.36	0.3648
	44.36	4.7818	44.36	13.2506	44.36	-18.2056	44.37	6.411	44.37	3.6732	44.38	0.3656
	44.38	4.5429	44.37	12.9832	44.37	-18.2055	44.38	6.2646	44.38	3.7674	44.4	0.3654
	44.39	4.3095	44.39	12.7188	44.39	-18.2057	44.4	6.1216	44.4	3.8642	44.41	0.3666
	44.41	4.0825	44.41	12.46	44.41	-18.2074	44.42	5.9833	44.42	3.9626	44.43	0.3665
	44.43	3.8613	44.43	12.2049	44.43	-18.2085	44.44	5.8496	44.43	4.0649	44.44	0.3669
	44.45	3.6459	44.44	11.9525	44.44	-18.2085	44.45	5.7188	44.45	4.1695	44.46	0.367
	44.46	3.4364	44.45	11.7044	44.45	-18.2085	44.47	5.5919	44.46	4.2773	44.48	0.3665
	44.48	3.2343	44.47	11.4602	44.47	-18.2081	44.48	5.4686	44.48	4.388	44.49	0.3662
	44.5	3.0358	44.49	11.2195	44.49	-18.208	44.5	5.3494	44.49	4.5027	44.51	0.3666
	44.51	2.844	44.5	10.9823	44.5	-18.2074	44.52	5.2339	44.51	4.6194	44.52	0.3665
	44.52	2.657	44.52	10.749	44.52	-18.208	44.54	5.1219	44.53	4.7393	44.54	0.3659
	44.54	2.4746	44.54	10.5203	44.54	-18.2073	44.55	5.0137	44.55	4.8628	44.56	0.366
	44.56	2.298	44.56	10.2952	44.56	-18.2069	44.57	4.9092	44.57	4.988	44.58	0.3649
	44.58	2.1265	44.58	10.075	44.58	-18.207	44.58	4.8085	44.58	5.1168	44.59	0.3642
	44.6	1.9594	44.59	9.8585	44.59	-18.2078	44.6	4.7109	44.59	5.2485	44.61	0.3643
	44.61	1.7973	44.61	9.6458	44.61	-18.207	44.62	4.6167	44.61	5.3832	44.63	0.3642
	44.63	1.6398	44.63	9.4382	44.63	-18.2083	44.64	4.5267	44.63	5.5211	44.65	0.3639
	44.65	1.4854	44.64	9.2343	44.65	-18.2075	44.65	4.4383	44.65	5.6614	44.66	0.3635
	44.66	1.3366	44.66	9.0347	44.66	-18.2076	44.67	4.3534	44.66	5.8064	44.68	0.3643
	44.68	1.1922	44.68	8.8384	44.68	-18.2082	44.68	4.2718	44.68	5.9546	44.69	0.3643
	44.7	1.0522	44.7	8.6468	44.7	-18.2075	44.7	4.1934	44.7	6.1064	44.71	0.3646
	44.71	0.9167	44.71	8.4596	44.71	-18.2077	44.72	4.118	44.71	6.261	44.73	0.3648
	44.73	0.7846	44.73	8.2766	44.73	-18.2082	44.74	4.045	44.73	6.4191	44.74	0.3646
	44.75	0.658	44.74	8.0979	44.74	-18.2079	44.75	3.9749	44.74	6.5812	44.76	0.3643
	44.77	0.5345	44.76	7.9223	44.76	-18.2073	44.77	3.9078	44.76	6.7468	44.78	0.3646
	44.79	0.4146	44.78	7.7525	44.78	-18.2073	44.78	3.8438	44.77	6.9151	44.79	0.365
	44.8	0.2986	44.8	7.5864	44.8	-18.2068	44.8	3.7829	44.79	7.0868	44.81	0.365
	44.82	0.1865	44.82	7.4244	44.82	-18.2073	44.82	3.7239	44.81	7.2611	44.83	0.3655
	44.83	0.0772	44.83	7.2663	44.83	-18.207	44.84	3.6663	44.83	7.4389	44.84	0.366
	44.85	-0.0278	44.84	7.1112	44.84	-18.2073	44.85	3.611	44.84	7.6209	44.86	0.3665
	44.87	-0.1294	44.86	6.9611	44.86	-18.2069	44.86	3.5583	44.86	7.8059	44.88	0.3666
	44.88	-0.2275	44.88	6.8145	44.88	-18.2073	44.88	3.5078	44.88	7.9942	44.89	0.3663
	44.9	-0.322	44.9	6.6726	44.9	-18.2072	44.91	3.4599	44.89	8.1864	44.91	0.367
	44.91	-0.4135	44.91	6.5335	44.91	-18.2072	44.92	3.4137	44.91	8.3829	44.93	0.367
	44.93	-0.5012	44.93	6.3983	44.93	-18.207	44.94	3.3699	44.93	8.5836	44.94	0.3684
	44.95	-0.587	44.95	6.2664	44.95	-18.2073	44.95	3.3272	44.94	8.7876	44.96	0.3681
	44.96	-0.6703	44.96	6.1388	44.96	-18.2066	44.97	3.2862	44.96	8.9969	44.98	0.3691
	44.98	-0.75	44.98	6.0142	44.98	-18.207	44.99	3.2463	44.97	9.2084	44.99	0.3694
	45	-0.8271	45	5.8933	45	-18.2067	45.01	3.2086	44.99	9.4246	45.01	0.3695
	45.02	-0.9011	45.01	5.7752	45.01	-18.207	45.02	3.1716	45	9.6451	45.03	0.3697
	45.03	-0.973	45.03	5.6609	45.03	-18.2078	45.04	3.1362	45.02	9.8701	45.05	0.3692
	45.05	-1.0419	45.05	5.5501	45.05	-18.2086	45.06	3.1033	45.03	10.0999	45.06	0.3703
	45.07	-1.1092	45.06	5.4421	45.06	-18.2077	45.07	3.0707	45.05	10.3331	45.08	0.3707
	45.08	-1.1746	45.08	5.3374	45.08	-18.2079	45.09	3.0401	45.07	10.5705	45.09	0.371
	45.1	-1.2377	45.09	5.2359	45.09	-18.2077	45.1	3.0102	45.09	10.8127	45.11	0.3714
	45.12	-1.2982	45.12	5.1369	45.12	-18.2078	45.12	2.9817	45.1	11.0584	45.13	0.3714
	45.13	-1.3566	45.13	5.0416	45.13	-18.2079	45.14	2.9549	45.12	11.3084	45.15	0.3717
	45.15	-1.4136	45.15	4.9487	45.15	-18.2088	45.15	2.9291	45.13	11.5624	45.16	0.3722
	45.17	-1.4686	45.17	4.8588	45.17	-18.2076	45.17	2.9041	45.15	11.8202	45.18	0.3718
	45.18	-1.5218	45.18	4.7712	45.18	-18.2073	45.19	2.8803	45.16	12.0822	45.19	0.3725
	45.2	-1.5732	45.2	4.6869	45.2	-18.2073	45.21	2.8573	45.18	12.3491	45.21	0.3726
	45.22	-1.6227	45.22	4.6047	45.22	-18.2058	45.23	2.8352	45.2	12.6192	45.23	0.3732
	45.23	-1.671	45.23	4.5255	45.23	-18.2043	45.24	2.8142	45.21	12.8945	45.24	0.3739
	45.25	-1.7186	45.25	4.4481	45.25	-18.2021	45.25	2.7932	45.23	13.1737	45.26	0.3734
	45.27	-1.7632	45.26	4.3734	45.28	-18.2012	45.27	2.7739	45.24	13.4576	45.27	0.3737
	45.29	-1.8069	45.28	4.3004	45.3	-18.2013	45.29	2.7549	45.26	13.7461	45.3	0.374
	45.3	-1.849	45.3	4.2302	45.33	-18.2021	45.3	2.7364	45.28	14.0393	45.31	0.3748
	45.32	-1.8898	45.33	4.162	45.34	-18.2022	45.32	2.7188	45.3	14.3353	45.33	0.3753
	45.34	-1.9294	45.33	4.0961	45.35	-18.2017	45.34	2.7019	45.32	14.6352	45.35	0.3757
	45.35	-1.9672	45.35	4.0324	45.36	-18.2021	45.36	2.6859	45.33	14.9392	45.36	0.3763
	45.37	-2.0036	45.37	3.9706	45.38	-18.2025	45.38	2.6708	45.34	15.2446	45.38	0.3764
	45.39	-2.0385	45.38	3.9107	45.4	-18.2034	45.39	2.6558	45.36	15.5545	45.4	0.3769
	45.4	-2.0722	45.4	3.8525	45.42	-18.2044	45.4	2.6418	45.38	15.8668	45.41	0.3768
	45.42	-2.1053	45.42	3.7959	45.43	-18.2061	45.42	2.6282	45.39	16.1831	45.43	0.3779
	45.43	-2.1371	45.44	3.7416	45.45	-18.2061	45.44	2.6153	45.41	16.502	45.45	0.3783
	45.45	-2.1679	45.45	3.6896	45.46	-18.2062	45.45	2.6026	45.43	16.8255	45.46	0.3787
	45.47	-2.1976	45.47	3.6379	45.48	-18.2068	45.47	2.5898	45.44	17.1522	45.48	0.3788
	45.48	-2.2265	45.48	3.5881	45.5	-18.2069	45.49	2.5778	45.45	17.4825	45.49	0.3794
	45.5	-2.2533	45.5	3.5406	45.52	-18.2072	45.5	2.5663	45.48	17.8143	45.51	0.3799
	45.52	-2.28	45.52	3.4944	45.53	-18.2073	45.52	2.5555	45.49	18.1495	45.52	0.3806
	45.53	-2.3052	45.53	3.4496	45.55	-18.2081	45.54	2.5443	45.5	18.4849	45.54	0.3811
	45.55	-2.3297	45.55	3.4069	45.57	-18.2073	45.55	2.5344	45.52	18.8214	45.56	0.3814
	45.57	-2.353	45.57	3.3652	45.58	-18.207	45.57	2.5246	45.54	19.159	45.58	0.3816
	45.59	-2.3763	45.58	3.3247	45.6	-18.2078	45.59	2.5152	45.55	19.4981	45.59	0.3825
	45.59	-2.3985	45.6	3.2858	45.62	-18.2078	45.6	2.506	45.57	19.8367	45.61	0.3826
	45.61	-2.4194	45.62	3.2481	45.63	-18.2079	45.62	2.4976	45.59	20.1769	45.63	0.3828
	45.63	-2.4402	45.63	3.2119	45.65	-18.2092	45.64	2.4897	45.6	20.5187	45.65	0.3831
	45.65	-2.4599	45.65	3.1771	45.66	-18.2087	45.65	2.482	45.62	20.8619	45.66	0.3839
	45.67	-2.479	45.67	3.143	45.68	-18.2094	45.67	2.4743	45.63	21.206	45.68	0.3844
	45.68	-2.4973	45.68	3.1103	45.7	-18.2094	45.68	2.4671	45.65	21.5527	45.7	0.3846
	45.7	-2.5151	45.7	3.0781	45.72	-18.2093	45.7	2.4599	45.67	21.9012	45.71	0.3854
	45.72	-2.532	45.72	3.0478	45.73	-18.2097	45.73	2.4533	45.68	22.2503	45.73	0.3856
	45.73	-2.5491	45.73	3.0173	45.74	-18.2096	45.74	2.4463	45.7	22.6019	45.74	0.3857
	45.75	-2.5651	45.74	2.9885	45.77	-18.21	45.75	2.44	45.71	22.9528	45.76	0.3856
	45.77	-2.5811	45.77	2.9611	45.78	-18.2104	45.77	2.4333	45.73	23.3059	45.78	0.3864
	45.79	-2.5962	45.78	2.9345	45.8	-18.2105	45.78	2.4272	45.74	23.6595	45.79	0.3871
	45.8	-2.6114	45.8	2.9092	45.82	-18.2112	45.8	2.4217	45.76	24.0121	45.81	0.3876
	45.82	-2.6256	45.82	2.8842	45.83	-18.2106	45.82	2.4166	45.77	24.3649	45.83	0.3878
	45.83	-2.6402	45.83	2.8603	45.85	-18.2104	45.84	2.4116	45.79	24.719	45.84	0.3882
	45.85	-2.6536	45.85	2.8367	45.87	-18.2102	45.86	2.4067	45.81	25.0725	45.86	0.3882
	45.87	-2.6669	45.87	2.8149	45.88	-18.2107	45.87	2.4022	45.83	25.427	45.88	0.3885
	45.89	-2.6794	45.88	2.7928	45.9	-18.2106	45.89	2.3964	45.84	25.7838	45.89	0.3889
	45.9	-2.6914	45.9	2.7725	45.92	-18.2104	45.9	2.3925	45.86	26.1407	45.91	0.3893
	45.92	-2.7038	45.92	2.7525	45.93	-18.211	45.92	2.3881	45.87	26.4979	45.93	0.3891
	45.94	-2.7156	45.93	2.7328	45.95	-18.2111	45.94	2.383	45.89	26.8564	45.95	0.3894
	45.95	-2.7272	45.95	2.7137	45.97	-18.2114	45.95	2.3787	45.9	27.215	45.96	0.3893
	45.97	-2.7371	45.97	2.6953	45.98	-18.2118	45.98	2.3746	45.92	27.5746	45.98	0.3888
	45.98	-2.7477	45.98	2.6779	46	-18.2113	45.99	2.3707	45.94	27.9339	45.99	0.3893
	46	-2.758	46	2.6608	46.02	-18.2118	46.01	2.3666	45.95	28.295	46.01	0.3896
	46.02	-2.7673	46.02	2.6443	46.03	-18.2115	46.02	2.3626	45.97	28.6573	46.03	0.3891
	46.04	-2.7766	46.03	2.6278	46.05	-18.2116	46.04	2.3589	45.99	29.0209	46.05	0.3897
	46.05	-2.7869	46.05	2.6133	46.07	-18.2114	46.05	2.3562	46	29.3853	46.06	0.3894
	46.07	-2.7955	46.07	2.5987	46.08	-18.2119	46.07	2.3533	46.02	29.7502	46.08	0.39
	46.09	-2.8037	46.08	2.5844	46.11	-18.212	46.09	2.3503	46.03	30.1139	46.09	0.3897
	46.1	-2.8118	46.1	2.5708	46.12	-18.2131	46.1	2.3481	46.05	30.4765	46.11	0.3896
	46.12	-2.8201	46.12	2.5571	46.14	-18.2126	46.13	2.3449	46.07	30.8397	46.13	0.3898
	46.13	-2.8272	46.14	2.5447	46.15	-18.212	46.14	2.3426	46.08	31.2021	46.15	0.3897
	46.15	-2.8335	46.15	2.5328	46.17	-18.2128	46.15	2.3406	46.1	31.5633	46.16	0.3901
	46.17	-2.8404	46.16	2.5208	46.19	-18.2127	46.17	2.337	46.12	31.9242	46.18	0.3894
	46.19	-2.8473	46.19	2.5087	46.2	-18.2132	46.18	2.3346	46.13	32.2862	46.19	0.3903
	46.2	-2.8536	46.2	2.4981	46.21	-18.2127	46.2	2.3319	46.15	32.6486	46.21	0.3907
	46.22	-2.8591	46.22	2.4876	46.23	-18.2134	46.23	2.3297	46.16	33.0089	46.23	0.3906
	46.24	-2.8644	46.23	2.4773	46.25	-18.2124	46.24	2.3276	46.18	33.3698	46.24	0.391
	46.25	-2.8696	46.25	2.4669	46.27	-18.2119	46.25	2.3243	46.2	33.7307	46.26	0.3906
	46.27	-2.8738	46.27	2.4566	46.28	-18.212	46.27	2.323	46.21	34.0926	46.27	0.3919
	46.29	-2.878	46.28	2.4472	46.3	-18.2127	46.29	2.321	46.23	34.4543	46.3	0.3923
	46.3	-2.8834	46.3	2.4383	46.32	-18.2134	46.3	2.3188	46.24	34.8148	46.31	0.3916
	46.32	-2.8883	46.32	2.4298	46.33	-18.2128	46.33	2.3176	46.26	35.1767	46.33	0.392
	46.34	-2.893	46.33	2.4214	46.35	-18.2127	46.34	2.3156	46.27	35.5382	46.34	0.3916
	46.35	-2.897	46.35	2.4132	46.36	-18.2136	46.36	2.3147	46.29	35.8997	46.36	0.3915
	46.37	-2.9009	46.37	2.4061	46.39	-18.213	46.38	2.3124	46.3	36.2613	46.38	0.3919
	46.39	-2.9058	46.39	2.3984	46.4	-18.2137	46.39	2.3111	46.32	36.6224	46.4	0.3914
	46.4	-2.9094	46.4	2.3905	46.42	-18.2138	46.41	2.3096	46.34	36.9849	46.41	0.3914
	46.42	-2.9137	46.42	2.3839	46.44	-18.2131	46.43	2.3085	46.35	37.348	46.43	0.3923
	46.43	-2.9178	46.44	2.3768	46.45	-18.2129	46.44	2.3066	46.37	37.7147	46.45	0.3922
	46.45	-2.9222	46.45	2.3697	46.47	-18.2132	46.46	2.3051	46.39	38.0843	46.46	0.3918
	46.47	-2.9265	46.47	2.3632	46.48	-18.2132	46.48	2.3035	46.4	38.4572	46.48	0.3924
	46.49	-2.9303	46.48	2.357	46.5	-18.2128	46.49	2.303	46.42	38.8313	46.49	0.3919
	46.5	-2.9331	46.5	2.3519	46.52	-18.2125	46.51	2.3012	46.44	39.2027	46.51	0.3918
	46.52	-2.9366	46.52	2.3461	46.54	-18.2129	46.52	2.3009	46.45	39.5723	46.53	0.3924
	46.54	-2.941	46.54	2.34	46.56	-18.2141	46.54	2.2992	46.47	39.9359	46.55	0.3921
	46.55	-2.9445	46.56	2.3343	46.58	-18.2135	46.55	2.2978	46.48	40.291	46.56	0.3926
	46.57	-2.9482	46.58	2.3286	46.59	-18.214	46.58	2.2971	46.49	40.6399	46.58	0.3922
	46.58	-2.952	46.59	2.323	46.61	-18.2139	46.59	2.2957	46.51	40.9815	46.59	0.3928
	46.6	-2.9555	46.61	2.3184	46.62	-18.2141	46.6	2.2952	46.53	41.3162	46.61	0.3929
	46.62	-2.9583	46.62	2.3141	46.63	-18.2141	46.62	2.2944	46.55	41.6464	46.63	0.3925
	46.64	-2.9615	46.63	2.3096	46.65	-18.214	46.64	2.2931	46.56	41.9725	46.65	0.3928
	46.65	-2.9642	46.65	2.3049	46.67	-18.2139	46.65	2.2924	46.58	42.2937	46.66	0.3927
	46.67	-2.9672	46.67	2.3016	46.69	-18.213	46.67	2.2921	46.59	42.6096	46.68	0.3926
	46.68	-2.9699	46.69	2.2973	46.7	-18.2135	46.69	2.2903	46.61	42.9204	46.7	0.3929
	46.7	-2.9727	46.7	2.2937	46.72	-18.2134	46.7	2.2896	46.63	43.2243	46.71	0.3925
	46.72	-2.9748	46.72	2.2897	46.74	-18.2136	46.72	2.2886	46.65	43.5224	46.73	0.3924
	46.73	-2.9768	46.74	2.2857	46.75	-18.2138	46.74	2.2881	46.66	43.8144	46.74	0.3929
	46.75	-2.979	46.75	2.2822	46.77	-18.2144	46.75	2.2873	46.68	44.1015	46.76	0.3932
	46.77	-2.9808	46.77	2.2787	46.78	-18.2141	46.77	2.287	46.69	44.3909	46.78	0.3939
	46.79	-2.9832	46.78	2.2749	46.8	-18.2144	46.79	2.2861	46.71	44.6827	46.8	0.3944
	46.8	-2.9851	46.8	2.2713	46.81	-18.2142	46.8	2.2855	46.73	44.9775	46.81	0.3946
	46.82	-2.9869	46.82	2.2682	46.83	-18.2142	46.83	2.2853	46.74	45.2769	46.83	0.3953
	46.84	-2.9881	46.83	2.2652	46.85	-18.2145	46.84	2.2845	46.76	45.5769	46.84	0.3954
	46.85	-2.9894	46.85	2.2627	46.87	-18.2147	46.85	2.2846	46.77	45.8765	46.86	0.3956
	46.87	-2.9907	46.87	2.2592	46.89	-18.2146	46.87	2.2837	46.79	46.1723	46.88	0.396
	46.89	-2.9921	46.89	2.2566	46.9	-18.2146	46.89	2.2832	46.81	46.4654	46.9	0.397
	46.9	-2.9934	46.9	2.254	46.92	-18.2144	46.9	2.2828	46.83	46.751	46.91	0.397
	46.92	-2.9951	46.92	2.2522	46.94	-18.2141	46.93	2.2827	46.84	47.0278	46.93	0.3974
	46.94	-2.996	46.94	2.2491	46.95	-18.2139	46.94	2.2821	46.86	47.2929	46.95	0.3969
	46.95	-2.997	46.95	2.2472	46.96	-18.2141	46.95	2.2819	46.88	47.5478	46.96	0.3964
	46.97	-2.9979	46.97	2.2443	46.98	-18.2141	46.97	2.2808	46.89	47.7922	46.98	0.3969
	46.99	-2.9987	46.99	2.2426	46.99	-18.2143	46.99	2.281	46.9	48.0286	46.99	0.397
	47.01	-2.9994	47	2.2408	47	-18.2144	47	2.2807	46.92	48.2556	47.01	0.3972
	47.02	-3.0001	47.02	2.239	47.02	-18.2144	47.02	2.2806	46.94	48.4739	47.03	0.3973
	47.03	-3.0014	47.04	2.2373	47.04	-18.2142	47.03	2.2803	46.95	48.6789	47.05	0.3972
	47.05	-3.0017	47.05	2.2351	47.05	-18.2147	47.05	2.2798	46.97	48.8679	47.07	0.397
	47.07	-3.0025	47.07	2.2333	47.07	-18.2141	47.07	2.2791	46.99	49.0416	47.08	0.397
	47.09	-3.003	47.09	2.2317	47.09	-18.2146	47.09	2.2791	47	49.2004	47.09	0.3974
	47.1	-3.0035	47.1	2.2295	47.1	-18.2147	47.1	2.2781	47.02	49.3475	47.11	0.3979
	47.11	-3.0046	47.12	2.2273	47.11	-18.2144	47.12	2.2771	47.04	49.4851	47.13	0.3981
	47.13	-3.0055	47.14	2.2263	47.14	-18.2152	47.14	2.2777	47.05	49.6156	47.15	0.3987
	47.15	-3.0068	47.16	2.2247	47.16	-18.2149	47.15	2.2773	47.07	49.7374	47.16	0.3982
	47.17	-3.0072	47.17	2.2233	47.17	-18.2156	47.18	2.2773	47.09	49.855	47.18	0.3985
	47.19	-3.0077	47.18	2.2218	47.18	-18.215	47.19	2.2767	47.1	49.9668	47.19	0.3984
	47.21	-3.0084	47.2	2.22	47.2	-18.2148	47.21	2.2769	47.13	50.0745	47.21	0.3981
	47.22	-3.0088	47.22	2.2184	47.22	-18.2147	47.23	2.276	47.14	50.1801	47.23	0.3986
	47.24	-3.0091	47.24	2.2174	47.24	-18.215	47.24	2.2751	47.16	50.2805	47.25	0.399
	47.25	-3.0095	47.25	2.2166	47.25	-18.215	47.26	2.2755	47.18	50.3681	47.27	0.399
	47.27	-3.0102	47.27	2.2159	47.27	-18.2155	47.27	2.2756	47.19	50.4355	47.28	0.3988
	47.28	-3.0106	47.29	2.2148	47.29	-18.2155	47.29	2.2748	47.21	50.4732	47.29	0.3998
	47.3	-3.0113	47.3	2.213	47.3	-18.2157	47.31	2.2749	47.23	50.4724	47.31	0.3994
	47.32	-3.0118	47.32	2.212	47.31	-18.2158	47.33	2.2749	47.24	50.4331	47.33	0.4001
	47.34	-3.0124	47.34	2.2104	47.34	-18.2147	47.34	2.274	47.26	50.3465	47.34	0.4003
	47.35	-3.0126	47.35	2.2098	47.35	-18.2151	47.36	2.2742	47.27	50.211	47.36	0.4003
	47.37	-3.0131	47.37	2.2088	47.37	-18.2156	47.37	2.2741	47.29	50.0186	47.38	0.4009
	47.39	-3.0136	47.38	2.2079	47.38	-18.2155	47.39	2.2738	47.31	49.7609	47.4	0.4003
	47.4	-3.0142	47.4	2.2073	47.4	-18.2159	47.4	2.2733	47.33	49.4262	47.41	0.4005
	47.42	-3.0148	47.42	2.2068	47.42	-18.2158	47.42	2.2737	47.34	49.006	47.43	0.4006
	47.44	-3.0156	47.44	2.2055	47.44	-18.2155	47.44	2.2734	47.36	48.4842	47.45	0.4005
	47.45	-3.0166	47.45	2.2049	47.45	-18.2155	47.45	2.2733	47.38	47.8527	47.46	0.4005
	47.47	-3.0179	47.47	2.2042	47.47	-18.2153	47.47	2.2731	47.4	47.0969	47.48	0.4004
	47.49	-3.0193	47.49	2.203	47.49	-18.2154	47.49	2.2721	47.42	46.2111	47.49	0.4009
	47.5	-3.0201	47.5	2.2018	47.5	-18.2154	47.5	2.2718	47.44	45.1972	47.51	0.4009
	47.52	-3.021	47.52	2.2009	47.51	-18.2162	47.52	2.2704	47.46	44.0569	47.53	0.4011
	47.54	-3.022	47.54	2.2005	47.53	-18.2154	47.54	2.2706	47.48	42.8038	47.55	0.4015
	47.55	-3.0234	47.55	2.1993	47.55	-18.2159	47.55	2.2706	47.5	41.4506	47.57	0.4015
	47.57	-3.0239	47.57	2.199	47.57	-18.216	47.57	2.2709	47.52	40.0179	47.58	0.4015
	47.59	-3.0246	47.59	2.1979	47.59	-18.2151	47.59	2.2713	47.55	38.5275	47.59	0.4018
	47.6	-3.0256	47.61	2.1972	47.61	-18.2152	47.61	2.2709	47.56	37.0004	47.61	0.4015
	47.62	-3.0265	47.62	2.1968	47.62	-18.2159	47.62	2.2713	47.58	35.4559	47.63	0.4018
	47.64	-3.0279	47.63	2.1961	47.63	-18.2159	47.64	2.271	47.6	33.9131	47.65	0.402
	47.65	-3.0279	47.65	2.1953	47.65	-18.2158	47.65	2.2709	47.63	32.384	47.66	0.4023
	47.68	-3.029	47.67	2.1948	47.67	-18.2169	47.67	2.2707	47.65	30.881	47.68	0.4025
	47.69	-3.0293	47.69	2.1946	47.69	-18.216	47.69	2.2714	47.67	29.4134	47.7	0.4027
	47.7	-3.0298	47.7	2.1935	47.7	-18.2157	47.71	2.2708	47.68	27.9892	47.71	0.4018
	47.72	-3.0302	47.72	2.1933	47.72	-18.2167	47.72	2.2706	47.7	26.6143	47.73	0.4021
	47.73	-3.0303	47.73	2.1926	47.73	-18.2174	47.74	2.2708	47.72	25.2923	47.74	0.4018
	47.75	-3.0306	47.75	2.1918	47.75	-18.2171	47.76	2.2707	47.74	24.0266	47.76	0.4013
	47.77	-3.0307	47.77	2.191	47.77	-18.2171	47.77	2.2706	47.76	22.8175	47.78	0.4021
	47.78	-3.0313	47.78	2.1902	47.78	-18.2168	47.79	2.2702	47.78	21.6622	47.8	0.4018
	47.8	-3.0306	47.8	2.1899	47.8	-18.2168	47.81	2.2701	47.8	20.5644	47.81	0.4024
	47.82	-3.0306	47.82	2.1897	47.82	-18.2166	47.82	2.2693	47.82	19.5206	47.83	0.4029
	47.84	-3.0301	47.84	2.1897	47.84	-18.2171	47.84	2.2694	47.83	18.53	47.84	0.4027
	47.85	-3.0286	47.85	2.1895	47.85	-18.2172	47.86	2.27	47.85	17.592	47.86	0.4032
	47.87	-3.0293	47.87	2.1894	47.87	-18.217	47.87	2.2703	47.87	16.7013	47.88	0.4027
	47.89	-3.0293	47.88	2.1891	47.88	-18.2169	47.89	2.2706	47.89	15.8605	47.9	0.403
	47.9	-3.0289	47.9	2.1877	47.9	-18.217	47.91	2.2705	47.91	15.0634	47.91	0.4024
	47.92	-3.029	47.92	2.1875	47.92	-18.2171	47.92	2.2704	47.92	14.3116	47.93	0.403
	47.94	-3.028	47.94	2.1872	47.94	-18.217	47.94	2.2707	47.94	13.6012	47.95	0.4023
	47.95	-3.0283	47.95	2.1876	47.95	-18.217	47.96	2.2709	47.95	12.9294	47.97	0.4022
	47.97	-3.0287	47.97	2.1873	47.97	-18.2159	47.98	2.271	47.97	12.2962	47.98	0.4032
	47.99	-3.0289	47.98	2.1872	47.98	-18.2161	47.99	2.2716	47.99	11.6976	47.99	0.4028
	48	-3.0295	48	2.1863	48	-18.2165	48	2.2711	48.01	11.1342	48.01	0.403
	48.02	-3.0305	48.02	2.1866	48.02	-18.217	48.02	2.2706	48.02	10.6019	48.03	0.4028
	48.04	-3.0308	48.03	2.186	48.03	-18.2166	48.04	2.2704	48.04	10.0981	48.05	0.4029
	48.05	-3.031	48.05	2.1856	48.05	-18.2166	48.05	2.2705	48.06	9.6236	48.06	0.4031
	48.07	-3.0319	48.07	2.1849	48.07	-18.2164	48.07	2.2706	48.08	9.1755	48.08	0.4035
	48.09	-3.0325	48.09	2.1849	48.09	-18.2153	48.09	2.2708	48.09	8.7525	48.09	0.4037
	48.1	-3.0332	48.1	2.1845	48.1	-18.216	48.1	2.2709	48.11	8.3538	48.11	0.4034
	48.12	-3.0337	48.12	2.1845	48.12	-18.2162	48.12	2.2712	48.13	7.9774	48.13	0.4041
	48.13	-3.0345	48.13	2.184	48.13	-18.2174	48.14	2.2709	48.14	7.6212	48.15	0.4033
	48.15	-3.0349	48.15	2.1842	48.15	-18.2172	48.16	2.2708	48.16	7.2849	48.16	0.4036
	48.17	-3.0358	48.17	2.1836	48.17	-18.2173	48.17	2.2706	48.18	6.9685	48.18	0.4042
	48.18	-3.0361	48.19	2.1828	48.19	-18.2167	48.19	2.2706	48.19	6.6684	48.2	0.4039
	48.19	-3.0362	48.2	2.1826	48.2	-18.2173	48.2	2.2705	48.21	6.385	48.21	0.4043
	48.22	-3.0372	48.22	2.1826	48.22	-18.2176	48.23	2.2708	48.23	6.1168	48.23	0.4043
	48.24	-3.0377	48.23	2.182	48.23	-18.217	48.24	2.2706	48.25	5.8635	48.25	0.4042
	48.25	-3.0379	48.25	2.1823	48.25	-18.2169	48.26	2.2713	48.26	5.6239	48.26	0.4051
	48.27	-3.0385	48.27	2.1822	48.27	-18.2169	48.28	2.2711	48.28	5.3969	48.28	0.4049
	48.29	-3.0384	48.28	2.1823	48.28	-18.217	48.29	2.2709	48.29	5.1821	48.3	0.4054
	48.3	-3.039	48.3	2.1819	48.3	-18.2166	48.31	2.2712	48.31	4.9784	48.31	0.4048
	48.32	-3.039	48.32	2.1817	48.32	-18.217	48.33	2.2713	48.33	4.7845	48.33	0.405
	48.34	-3.0392	48.33	2.1813	48.33	-18.2165	48.34	2.2717	48.34	4.6014	48.34	0.4049
	48.35	-3.0387	48.35	2.181	48.35	-18.2173	48.36	2.2718	48.36	4.4276	48.36	0.4049
	48.37	-3.039	48.37	2.1809	48.37	-18.2161	48.37	2.2718	48.38	4.2624	48.38	0.4055
	48.39	-3.0393	48.39	2.1805	48.38	-18.2164	48.39	2.272	48.39	4.1064	48.4	0.4055
	48.4	-3.0404	48.41	2.1801	48.39	-18.2161	48.4	2.2713	48.41	3.9565	48.42	0.4051
	48.42	-3.0408	48.43	2.18	48.41	-18.2163	48.42	2.2715	48.43	3.8153	48.43	0.4049
	48.44	-3.0413	48.44	2.1797	48.43	-18.2162	48.44	2.2716	48.45	3.6797	48.45	0.4046
	48.45	-3.0401	48.45	2.1799	48.44	-18.2163	48.46	2.2718	48.46	3.5531	48.46	0.4045
	48.47	-3.0407	48.47	2.1799	48.45	-18.2163	48.48	2.2715	48.48	3.4305	48.48	0.4046
	48.49	-3.0412	48.48	2.1803	48.47	-18.2165	48.5	2.272	48.5	3.3156	48.5	0.4052
	48.5	-3.041	48.5	2.1805	48.48	-18.2169	48.51	2.2724	48.51	3.2038	48.51	0.4046
	48.52	-3.0411	48.52	2.1793	48.5	-18.2167	48.52	2.2715	48.53	3.0981	48.53	0.404
	48.54	-3.0409	48.53	2.1795	48.52	-18.2172	48.54	2.2717	48.54	2.9983	48.54	0.4048
	48.55	-3.0407	48.55	2.1798	48.53	-18.2172	48.55	2.2716	48.56	2.9032	48.56	0.4047
	48.57	-3.0404	48.57	2.1795	48.55	-18.2166	48.57	2.2715	48.58	2.8116	48.58	0.4058
	48.59	-3.04	48.58	2.1796	48.57	-18.2161	48.59	2.2722	48.59	2.7251	48.59	0.4061
	48.6	-3.0403	48.6	2.1793	48.58	-18.2165	48.6	2.2725	48.61	2.6405	48.61	0.4066
	48.62	-3.0395	48.61	2.1795	48.6	-18.2159	48.62	2.2726	48.63	2.5615	48.63	0.4068
	48.63	-3.0393	48.63	2.1794	48.61	-18.216	48.64	2.2733	48.65	2.4859	48.65	0.4067
	48.65	-3.0385	48.65	2.1794	48.63	-18.2162	48.66	2.2741	48.66	2.4137	48.66	0.4071
	48.67	-3.0377	48.67	2.1794	48.65	-18.2152	48.67	2.274	48.67	2.3442	48.68	0.4076
	48.68	-3.0374	48.68	2.1794	48.67	-18.2162	48.68	2.274	48.68	2.2794	48.7	0.4077
	48.69	-3.0372	48.7	2.1803	48.68	-18.2161	48.7	2.2746	48.71	2.2156	48.71	0.4068
	48.72	-3.0364	48.72	2.1805	48.7	-18.2159	48.73	2.2744	48.73	2.1547	48.73	0.4073
	48.73	-3.0366	48.74	2.1803	48.72	-18.2158	48.74	2.2745	48.75	2.0974	48.74	0.408
	48.75	-3.0366	48.75	2.1807	48.74	-18.2167	48.76	2.2745	48.76	2.041	48.76	0.4078
	48.77	-3.0363	48.77	2.1806	48.75	-18.2167	48.77	2.2743	48.78	1.9895	48.77	0.4085
	48.79	-3.0371	48.79	2.1807	48.77	-18.2163	48.79	2.2746	48.79	1.9388	48.8	0.409
	48.8	-3.0374	48.8	2.1803	48.79	-18.2169	48.81	2.2747	48.81	1.8881	48.81	0.4091
	48.82	-3.0371	48.82	2.18	48.8	-18.2165	48.82	2.2746	48.83	1.8402	48.83	0.41
	48.84	-3.0378	48.84	2.1794	48.82	-18.2162	48.84	2.2742	48.84	1.7954	48.84	0.4096
	48.85	-3.0373	48.85	2.1794	48.84	-18.216	48.86	2.2745	48.86	1.7519	48.87	0.4101
	48.87	-3.0371	48.87	2.1786	48.85	-18.2165	48.87	2.2738	48.88	1.7088	48.88	0.4104
	48.89	-3.037	48.88	2.1788	48.87	-18.2166	48.89	2.2743	48.89	1.6686	48.89	0.4114
	48.9	-3.0371	48.9	2.1796	48.88	-18.2166	48.91	2.2747	48.91	1.6296	48.92	0.4116
	48.92	-3.0377	48.92	2.1799	48.9	-18.2165	48.92	2.2751	48.93	1.5925	48.93	0.4121
	48.94	-3.0375	48.93	2.1793	48.92	-18.2167	48.94	2.2742	48.94	1.5565	48.95	0.4122
	48.95	-3.038	48.95	2.1792	48.93	-18.2163	48.95	2.2747	48.96	1.5236	48.97	0.4129
	48.97	-3.0375	48.97	2.1795	48.95	-18.2164	48.97	2.275	48.98	1.4902	48.98	0.4124
	48.99	-3.038	48.99	2.1791	48.97	-18.2166	48.99	2.2749	48.99	1.4571	49	0.413
	49	-3.0377	49	2.1797	48.99	-18.2164	49.01	2.275	49.01	1.4262	49.02	0.4137
	49.02	-3.0383	49.02	2.1798	49	-18.2159	49.02	2.2757	49.02	1.3968	49.03	0.4138
	49.04	-3.0387	49.03	2.1798	49.02	-18.2171	49.04	2.2762	49.05	1.369	49.05	0.4144
	49.05	-3.0398	49.05	2.1793	49.03	-18.2167	49.06	2.2756	49.06	1.3404	49.06	0.4144
	49.07	-3.0393	49.08	2.18	49.05	-18.2162	49.08	2.2764	49.08	1.315	49.08	0.4149
	49.08	-3.0392	49.09	2.18	49.08	-18.216	49.09	2.2772	49.09	1.2896	49.09	0.4155
	49.1	-3.0396	49.1	2.1799	49.09	-18.2158	49.11	2.2775	49.11	1.2648	49.11	0.4162
	49.12	-3.0399	49.12	2.1803	49.1	-18.2162	49.13	2.2777	49.13	1.2407	49.13	0.4162
	49.13	-3.0406	49.13	2.1797	49.12	-18.2157	49.14	2.2774	49.14	1.2191	49.15	0.4161
	49.15	-3.0403	49.15	2.1793	49.13	-18.2162	49.16	2.2771	49.16	1.1975	49.16	0.4167
	49.17	-3.0403	49.17	2.1791	49.15	-18.2166	49.18	2.2766	49.18	1.1767	49.18	0.4165
	49.19	-3.0399	49.19	2.1793	49.16	-18.2168	49.19	2.2771	49.2	1.1566	49.2	0.4167
	49.21	-3.0405	49.2	2.1795	49.19	-18.2164	49.21	2.2765	49.21	1.1374	49.21	0.4169
	49.22	-3.04	49.22	2.1797	49.2	-18.2162	49.23	2.2766	49.23	1.1185	49.23	0.417
	49.24	-3.0405	49.24	2.18	49.22	-18.2166	49.24	2.2774	49.25	1.1009	49.25	0.4169
	49.25	-3.0399	49.25	2.1795	49.24	-18.2173	49.26	2.2768	49.26	1.0837	49.26	0.4174
	49.27	-3.0404	49.27	2.1796	49.27	-18.2176	49.27	2.2771	49.28	1.0667	49.28	0.4175
	49.28	-3.0402	49.28	2.1796	49.28	-18.2174	49.29	2.2769	49.3	1.051	49.3	0.418
	49.3	-3.0402	49.3	2.1798	49.3	-18.2164	49.3	2.2781	49.31	1.0352	49.32	0.4178
	49.32	-3.04	49.32	2.1797	49.32	-18.2163	49.32	2.2784	49.33	1.0198	49.33	0.4173
	49.34	-3.0395	49.34	2.1793	49.34	-18.2169	49.34	2.2782	49.34	1.0054	49.34	0.4174
	49.35	-3.0396	49.35	2.1792	49.35	-18.217	49.35	2.2785	49.36	0.9917	49.36	0.4174
	49.37	-3.0401	49.37	2.1796	49.37	-18.2175	49.38	2.2785	49.38	0.9786	49.38	0.4185
	49.39	-3.0396	49.39	2.1789	49.39	-18.217	49.39	2.2785	49.4	0.9651	49.4	0.418
	49.4	-3.0393	49.4	2.179	49.4	-18.217	49.41	2.2785	49.41	0.9536	49.42	0.4185
	49.42	-3.0397	49.42	2.1787	49.42	-18.2168	49.43	2.278	49.43	0.9422	49.43	0.4188
	49.44	-3.0392	49.43	2.1791	49.43	-18.2181	49.44	2.2776	49.44	0.9315	49.45	0.4196
	49.45	-3.0381	49.45	2.1797	49.45	-18.2176	49.46	2.2781	49.46	0.9204	49.46	0.4199
	49.47	-3.0382	49.47	2.1802	49.47	-18.2171	49.48	2.2784	49.48	0.9102	49.48	0.4197
	49.48	-3.0368	49.48	2.1807	49.48	-18.217	49.49	2.2788	49.5	0.8997	49.5	0.4199
	49.5	-3.0366	49.5	2.18	49.5	-18.2162	49.5	2.2788	49.51	0.8895	49.51	0.4204
	49.52	-3.0359	49.52	2.1796	49.52	-18.2166	49.52	2.2786	49.52	0.8811	49.52	0.4212
	49.54	-3.0352	49.53	2.1792	49.53	-18.216	49.54	2.2782	49.54	0.8719	49.55	0.4211
	49.55	-3.0349	49.55	2.1789	49.55	-18.2166	49.55	2.2785	49.56	0.8634	49.56	0.4212
	49.57	-3.0353	49.57	2.1785	49.57	-18.2156	49.58	2.2783	49.58	0.8549	49.58	0.4214
	49.59	-3.0352	49.59	2.1786	49.59	-18.2158	49.59	2.2787	49.59	0.8469	49.59	0.4218
	49.6	-3.0342	49.6	2.1792	49.6	-18.2165	49.6	2.2791	49.61	0.8389	49.61	0.4219
	49.62	-3.0338	49.62	2.1793	49.62	-18.2173	49.62	2.2793	49.63	0.8319	49.63	0.4226
	49.64	-3.0333	49.64	2.1798	49.64	-18.217	49.63	2.2796	49.65	0.8253	49.65	0.4229
	49.65	-3.0335	49.65	2.1795	49.65	-18.2176	49.65	2.2795	49.67	0.8175	49.67	0.4233
	49.67	-3.0331	49.67	2.1801	49.67	-18.2171	49.67	2.2803	49.68	0.8108	49.68	0.4236
	49.69	-3.0338	49.69	2.1801	49.69	-18.2161	49.69	2.28	49.7	0.8046	49.7	0.4239
	49.7	-3.0331	49.71	2.1793	49.71	-18.216	49.71	2.2797	49.71	0.7988	49.71	0.425
	49.72	-3.0333	49.73	2.1786	49.73	-18.2161	49.73	2.2795	49.73	0.7928	49.73	0.4252
	49.74	-3.0347	49.74	2.178	49.74	-18.2158	49.74	2.2792	49.74	0.7872	49.74	0.4258
	49.75	-3.0347	49.75	2.1783	49.75	-18.2162	49.76	2.2795	49.76	0.7818	49.76	0.426
	49.77	-3.0349	49.77	2.1786	49.77	-18.2165	49.77	2.2797	49.78	0.7763	49.78	0.4258
	49.79	-3.0353	49.78	2.1779	49.78	-18.2171	49.79	2.2798	49.8	0.7712	49.8	0.4255
	49.8	-3.0355	49.8	2.178	49.8	-18.2162	49.81	2.2796	49.81	0.7665	49.81	0.4263
	49.82	-3.0358	49.82	2.1781	49.82	-18.217	49.83	2.28	49.83	0.7611	49.83	0.4263
	49.84	-3.0361	49.83	2.1782	49.83	-18.217	49.84	2.2805	49.84	0.7578	49.84	0.4268
	49.85	-3.0364	49.85	2.1778	49.85	-18.2168	49.85	2.2802	49.87	0.7536	49.87	0.4272
	49.88	-3.0368	49.87	2.1773	49.87	-18.2172	49.88	2.2799	49.88	0.7498	49.88	0.4269
	49.89	-3.0367	49.89	2.1779	49.89	-18.2164	49.89	2.2802	49.9	0.7458	49.9	0.4278
	49.9	-3.0372	49.9	2.178	49.9	-18.2166	49.91	2.2796	49.91	0.7413	49.91	0.4274
	49.92	-3.0368	49.92	2.1778	49.92	-18.2164	49.93	2.2805	49.93	0.7378	49.93	0.4283
	49.94	-3.037	49.93	2.1782	49.93	-18.2164	49.94	2.2809	49.94	0.7345	49.95	0.4288
	49.95	-3.0372	49.95	2.1786	49.95	-18.2171	49.95	2.2804	49.96	0.7305	49.96	0.4284
	49.97	-3.0368	49.97	2.1792	49.97	-18.2171	49.97	2.2812	49.98	0.7281	49.98	0.4292
	49.99	-3.0378	49.99	2.1791	49.99	-18.217	49.99	2.2804	50	0.7253	50	0.4295
	50	-3.0374	50	2.1787	50	-18.217	50.01	2.2801	50.02	0.7218	50.02	0.4298
	50.02	-3.0373	50.02	2.1792	50.02	-18.2161	50.03	2.2801	50.03	0.7195	50.03	0.43
	50.04	-3.0379	50.03	2.1791	50.03	-18.2159	50.05	2.2808	50.05	0.7165	50.05	0.4308
	50.05	-3.0372	50.05	2.1791	50.05	-18.2166	50.06	2.2811	50.06	0.713	50.06	0.4301
	50.07	-3.0369	50.07	2.1794	50.07	-18.2164	50.07	2.2815	50.08	0.7109	50.08	0.4303
	50.09	-3.0367	50.08	2.179	50.08	-18.2167	50.09	2.2814	50.09	0.7084	50.1	0.4302
	50.1	-3.0368	50.1	2.1794	50.1	-18.2166	50.11	2.2817	50.11	0.7066	50.12	0.4312
	50.12	-3.0361	50.12	2.1797	50.11	-18.2171	50.12	2.2814	50.13	0.7047	50.13	0.4316
	50.14	-3.0363	50.14	2.1797	50.13	-18.217	50.14	2.282	50.14	0.703	50.15	0.4324
	50.15	-3.0361	50.15	2.1795	50.14	-18.2169	50.15	2.2825	50.16	0.7009	50.16	0.4323
	50.17	-3.0358	50.17	2.1788	50.15	-18.2169	50.17	2.2825	50.18	0.6992	50.18	0.4324
	50.18	-3.0354	50.19	2.1792	50.17	-18.2168	50.19	2.2825	50.2	0.6976	50.2	0.433
	50.2	-3.0348	50.2	2.1795	50.19	-18.2172	50.2	2.283	50.21	0.6948	50.21	0.4332
	50.22	-3.0341	50.22	2.1797	50.2	-18.2171	50.22	2.2826	50.23	0.6932	50.23	0.4341
	50.24	-3.0337	50.24	2.1799	50.22	-18.2175	50.24	2.2829	50.25	0.6915	50.25	0.4344
	50.25	-3.0331	50.25	2.1796	50.24	-18.2173	50.25	2.283	50.26	0.6898	50.26	0.4342
	50.27	-3.0324	50.27	2.1802	50.25	-18.2176	50.27	2.2829	50.28	0.6879	50.28	0.4332
	50.29	-3.0324	50.29	2.1799	50.27	-18.2184	50.29	2.2832	50.3	0.6859	50.3	0.433
	50.3	-3.0318	50.3	2.1797	50.29	-18.218	50.3	2.2832	50.31	0.6848	50.31	0.4342
	50.32	-3.0318	50.32	2.1793	50.3	-18.218	50.32	2.2836	50.33	0.6834	50.33	0.4339
	50.34	-3.0319	50.34	2.1797	50.32	-18.2182	50.34	2.2835	50.34	0.6816	50.35	0.4339
	50.35	-3.0321	50.35	2.1794	50.34	-18.2174	50.36	2.2837	50.36	0.6811	50.37	0.4343
	50.37	-3.0316	50.37	2.179	50.35	-18.2183	50.37	2.283	50.38	0.6796	50.38	0.4341
	50.38	-3.0312	50.39	2.1778	50.37	-18.2186	50.39	2.2822	50.39	0.6789	50.4	0.434
	50.4	-3.0316	50.4	2.178	50.39	-18.2186	50.4	2.2828	50.41	0.6771	50.42	0.4336
	50.42	-3.0318	50.42	2.178	50.4	-18.2189	50.43	2.2828	50.43	0.6757	50.43	0.4343
	50.44	-3.0316	50.44	2.1776	50.42	-18.2183	50.44	2.2826	50.45	0.6748	50.45	0.4343
	50.46	-3.0322	50.45	2.1773	50.44	-18.2175	50.45	2.2831	50.46	0.6732	50.46	0.4344
	50.47	-3.0324	50.48	2.1775	50.45	-18.2179	50.47	2.2836	50.48	0.6724	50.48	0.4341
	50.49	-3.0334	50.49	2.178	50.48	-18.218	50.49	2.284	50.49	0.6714	50.5	0.4342
	50.5	-3.0329	50.51	2.1788	50.49	-18.2189	50.51	2.2845	50.51	0.6702	50.51	0.4332
	50.52	-3.0334	50.52	2.1788	50.51	-18.2185	50.52	2.2848	50.52	0.6695	50.53	0.4339
	50.54	-3.0339	50.54	2.1786	50.52	-18.2185	50.54	2.2852	50.54	0.6687	50.55	0.4339
	50.56	-3.0347	50.55	2.1791	50.54	-18.2188	50.56	2.2858	50.56	0.6677	50.56	0.4341
	50.57	-3.0349	50.57	2.1795	50.55	-18.2189	50.58	2.2856	50.58	0.6671	50.58	0.4344
	50.59	-3.0358	50.59	2.18	50.57	-18.2188	50.59	2.286	50.59	0.6656	50.59	0.4338
	50.6	-3.036	50.61	2.1792	50.59	-18.2184	50.6	2.2853	50.61	0.6642	50.62	0.4339
	50.62	-3.0366	50.63	2.1793	50.61	-18.2187	50.63	2.2852	50.63	0.664	50.63	0.4344
	50.64	-3.0375	50.64	2.1792	50.63	-18.2181	50.64	2.2857	50.65	0.6635	50.65	0.4344
	50.65	-3.0377	50.65	2.1786	50.64	-18.2187	50.65	2.2853	50.66	0.6629	50.66	0.4341
	50.67	-3.0387	50.67	2.1789	50.65	-18.2182	50.68	2.2851	50.68	0.6618	50.68	0.4342
	50.69	-3.0391	50.69	2.1785	50.67	-18.2183	50.69	2.2858	50.7	0.6607	50.7	0.4342
	50.7	-3.0388	50.7	2.1783	50.69	-18.2187	50.7	2.2854	50.71	0.6606	50.71	0.4347
	50.72	-3.0391	50.72	2.1784	50.7	-18.2182	50.72	2.2865	50.73	0.6602	50.73	0.4352
	50.74	-3.0393	50.74	2.1788	50.72	-18.2183	50.74	2.2867	50.75	0.6601	50.74	0.4358
	50.76	-3.0386	50.75	2.1787	50.73	-18.2181	50.76	2.2874	50.76	0.6596	50.76	0.4357
	50.77	-3.0391	50.77	2.179	50.75	-18.2179	50.77	2.2869	50.78	0.6588	50.78	0.4361
	50.79	-3.0385	50.78	2.1785	50.77	-18.2179	50.79	2.2871	50.8	0.6577	50.8	0.4359
	50.8	-3.0378	50.8	2.1788	50.78	-18.2181	50.8	2.2867	50.81	0.657	50.81	0.4365
	50.83	-3.0369	50.82	2.1791	50.8	-18.2181	50.82	2.2872	50.83	0.657	50.83	0.4367
	50.84	-3.0364	50.83	2.1783	50.82	-18.2174	50.84	2.2864	50.84	0.657	50.85	0.4371
	50.85	-3.0364	50.85	2.1776	50.83	-18.2177	50.86	2.2858	50.86	0.6554	50.86	0.4363
	50.87	-3.0364	50.87	2.1776	50.85	-18.2184	50.88	2.2857	50.88	0.6547	50.88	0.4371
	50.89	-3.0355	50.89	2.1769	50.87	-18.2189	50.89	2.2852	50.9	0.655	50.9	0.4379
	50.91	-3.0352	50.9	2.1764	50.89	-18.2196	50.91	2.2853	50.91	0.655	50.92	0.4383
	50.92	-3.0348	50.92	2.1767	50.9	-18.2188	50.93	2.2852	50.93	0.6542	50.93	0.4386
	50.94	-3.0352	50.93	2.1778	50.92	-18.2192	50.94	2.2867	50.94	0.6539	50.95	0.4385
	50.95	-3.0352	50.95	2.1783	50.93	-18.2191	50.96	2.2861	50.96	0.654	50.97	0.4388
	50.97	-3.0349	50.97	2.1783	50.95	-18.219	50.98	2.2869	50.98	0.6537	50.98	0.4386
	50.99	-3.0345	50.98	2.1787	50.97	-18.219	50.99	2.2871	51	0.653	51	0.4385
	51	-3.0351	51	2.1788	50.98	-18.2187	51	2.2871	51.01	0.6523	51.01	0.4389
	51.02	-3.0353	51.02	2.1791	51	-18.2183	51.02	2.2875	51.03	0.6511	51.03	0.4377
	51.04	-3.0349	51.04	2.1785	51.02	-18.2182	51.04	2.2872	51.04	0.6509	51.05	0.4383
	51.05	-3.035	51.05	2.1787	51.04	-18.2187	51.05	2.2876	51.06	0.651	51.06	0.4383
	51.07	-3.0353	51.07	2.1789	51.05	-18.2187	51.07	2.2878	51.08	0.6514	51.08	0.4395
	51.09	-3.0358	51.08	2.1781	51.07	-18.219	51.09	2.2869	51.09	0.6505	51.09	0.4395
	51.1	-3.037	51.1	2.1782	51.08	-18.219	51.11	2.2874	51.12	0.6507	51.12	0.4398
	51.12	-3.0375	51.12	2.1779	51.1	-18.2187	51.13	2.287	51.13	0.6503	51.13	0.4401
	51.13	-3.0374	51.13	2.1779	51.12	-18.2182	51.14	2.2874	51.15	0.6506	51.15	0.4406
	51.15	-3.0382	51.15	2.1784	51.13	-18.219	51.16	2.2879	51.16	0.6496	51.17	0.44
	51.17	-3.0391	51.17	2.1783	51.15	-18.219	51.17	2.2882	51.18	0.6497	51.18	0.4403
	51.19	-3.0395	51.18	2.1782	51.17	-18.2191	51.19	2.2885	51.19	0.6502	51.2	0.4411
	51.2	-3.0402	51.2	2.1784	51.18	-18.2186	51.2	2.2885	51.21	0.6496	51.21	0.4409
	51.23	-3.0404	51.22	2.1783	51.2	-18.2181	51.22	2.2885	51.23	0.6489	51.23	0.4406
	51.24	-3.041	51.23	2.178	51.22	-18.2185	51.24	2.287	51.25	0.6492	51.25	0.441
	51.25	-3.0414	51.25	2.1782	51.23	-18.2184	51.26	2.2875	51.26	0.6482	51.26	0.4407
	51.27	-3.0406	51.27	2.1781	51.25	-18.2184	51.27	2.2885	51.28	0.6482	51.28	0.4412
	51.29	-3.0407	51.29	2.178	51.27	-18.2181	51.29	2.2886	51.3	0.6482	51.3	0.4416
	51.3	-3.0404	51.3	2.1777	51.29	-18.2176	51.31	2.2885	51.31	0.6479	51.31	0.4412
	51.32	-3.0398	51.32	2.1774	51.3	-18.2176	51.33	2.2885	51.33	0.6486	51.33	0.4423
	51.34	-3.0399	51.33	2.1774	51.32	-18.2175	51.34	2.2891	51.34	0.6476	51.34	0.4421
	51.35	-3.039	51.35	2.1768	51.33	-18.218	51.36	2.2886	51.37	0.6475	51.36	0.4427
	51.37	-3.0381	51.37	2.1774	51.36	-18.2181	51.38	2.2891	51.38	0.6476	51.38	0.443
	51.39	-3.0383	51.39	2.1769	51.37	-18.2181	51.39	2.2895	51.4	0.6473	51.4	0.4437
	51.4	-3.0376	51.4	2.1779	51.39	-18.2181	51.41	2.2892	51.41	0.6475	51.42	0.4439
	51.42	-3.0379	51.42	2.178	51.4	-18.218	51.42	2.29	51.43	0.648	51.43	0.4447
	51.44	-3.037	51.44	2.178	51.43	-18.2196	51.44	2.2899	51.44	0.6476	51.45	0.4444
	51.45	-3.0362	51.45	2.1768	51.44	-18.2189	51.45	2.2895	51.46	0.6472	51.46	0.4447
	51.47	-3.0359	51.47	2.1771	51.45	-18.2184	51.48	2.2901	51.48	0.6468	51.48	0.4451
	51.49	-3.0355	51.49	2.1773	51.47	-18.2184	51.49	2.2899	51.49	0.6468	51.5	0.4449
	51.5	-3.0342	51.51	2.1776	51.49	-18.2192	51.51	2.2898	51.51	0.6465	51.51	0.4451
	51.52	-3.034	51.52	2.1773	51.51	-18.2187	51.52	2.2889	51.52	0.6467	51.53	0.4455
	51.54	-3.0344	51.54	2.1777	51.52	-18.2185	51.54	2.2893	51.55	0.6472	51.55	0.4465
	51.55	-3.035	51.55	2.1779	51.54	-18.2186	51.55	2.2892	51.56	0.6469	51.57	0.4464
	51.57	-3.0353	51.57	2.1774	51.55	-18.219	51.57	2.2889	51.58	0.6468	51.58	0.4467
	51.59	-3.0351	51.58	2.1773	51.57	-18.2191	51.59	2.2888	51.59	0.647	51.59	0.4469
	51.6	-3.0354	51.6	2.1779	51.58	-18.2192	51.61	2.2895	51.61	0.6467	51.61	0.4477
	51.62	-3.035	51.62	2.1784	51.6	-18.2185	51.62	2.2898	51.63	0.6465	51.63	0.4473
	51.64	-3.0354	51.64	2.1792	51.62	-18.2187	51.64	2.2906	51.65	0.6463	51.65	0.4475
	51.65	-3.0358	51.66	2.1791	51.64	-18.2186	51.65	2.2904	51.66	0.6462	51.66	0.4474
	51.67	-3.0363	51.67	2.1797	51.66	-18.2186	51.68	2.2912	51.68	0.6462	51.68	0.4481
	51.69	-3.0362	51.69	2.1794	51.67	-18.2194	51.69	2.2912	51.7	0.6456	51.7	0.4476
	51.7	-3.0367	51.7	2.1805	51.69	-18.2197	51.7	2.2916	51.71	0.6457	51.71	0.4481
	51.72	-3.0374	51.72	2.1802	51.7	-18.2196	51.73	2.2913	51.73	0.646	51.73	0.4484
	51.73	-3.0381	51.74	2.1796	51.72	-18.2203	51.74	2.2908	51.74	0.6464	51.75	0.4484
	51.75	-3.0379	51.75	2.1796	51.74	-18.2201	51.75	2.2911	51.76	0.646	51.77	0.449
	51.77	-3.0388	51.77	2.1798	51.75	-18.2203	51.77	2.2915	51.78	0.6465	51.78	0.4494
	51.79	-3.039	51.79	2.1798	51.77	-18.2201	51.79	2.2912	51.8	0.6468	51.8	0.4495
	51.8	-3.0391	51.8	2.1792	51.79	-18.2205	51.81	2.2904	51.81	0.6465	51.81	0.4498
	51.82	-3.0397	51.82	2.1794	51.8	-18.2207	51.83	2.2909	51.83	0.6468	51.83	0.4497
	51.84	-3.0393	51.84	2.1797	51.82	-18.2204	51.84	2.2915	51.84	0.6472	51.85	0.4502
	51.85	-3.0395	51.85	2.1796	51.84	-18.22	51.86	2.2917	51.86	0.6471	51.87	0.4508
	51.87	-3.0396	51.87	2.1793	51.85	-18.2199	51.88	2.2915	51.88	0.6472	51.88	0.4513
	51.88	-3.0393	51.89	2.1794	51.87	-18.2199	51.89	2.2915	51.9	0.6476	51.9	0.4516
	51.9	-3.039	51.9	2.1795	51.89	-18.2195	51.9	2.2915	51.91	0.647	51.92	0.4513
	51.92	-3.0387	51.92	2.179	51.9	-18.2188	51.92	2.2917	51.93	0.6467	51.93	0.4514
	51.93	-3.0378	51.94	2.1797	51.92	-18.2198	51.94	2.2921	51.95	0.6464	51.95	0.4518
	51.95	-3.0373	51.95	2.1795	51.94	-18.2194	51.95	2.292	51.96	0.6462	51.96	0.4525
	51.97	-3.0363	51.97	2.1791	51.95	-18.2194	51.97	2.2921	51.98	0.6466	51.98	0.4526
	51.99	-3.0364	51.99	2.1786	51.97	-18.2194	51.99	2.2918	52	0.6471	52	0.4531
	52	-3.0363	52	2.1786	51.99	-18.2205	52	2.2918	52.01	0.6474	52.01	0.4536
	52.02	-3.0359	52.02	2.1783	52	-18.2213	52.02	2.2918	52.03	0.6474	52.03	0.4535
	52.04	-3.0351	52.04	2.1783	52.02	-18.2213	52.04	2.2918	52.05	0.6474	52.05	0.4546
	52.05	-3.0345	52.05	2.1776	52.04	-18.2208	52.05	2.2921	52.06	0.6467	52.06	0.4543
	52.07	-3.0344	52.07	2.1784	52.05	-18.22	52.07	2.2925	52.08	0.6469	52.08	0.454
	52.09	-3.0336	52.09	2.1783	52.07	-18.2204	52.09	2.2924	52.09	0.6474	52.09	0.4552
	52.1	-3.0336	52.1	2.1789	52.09	-18.2209	52.1	2.2936	52.11	0.6473	52.12	0.4551
	52.12	-3.0331	52.12	2.1786	52.1	-18.2207	52.12	2.2935	52.13	0.6476	52.13	0.4551
	52.13	-3.0334	52.13	2.1794	52.11	-18.2206	52.14	2.2938	52.15	0.6472	52.15	0.4553
	52.15	-3.0338	52.15	2.179	52.13	-18.2213	52.15	2.2926	52.16	0.6475	52.16	0.4555
	52.17	-3.0332	52.16	2.1795	52.15	-18.2215	52.17	2.2934	52.18	0.6483	52.18	0.4564
	52.19	-3.0338	52.18	2.1787	52.16	-18.2214	52.19	2.2936	52.19	0.6479	52.2	0.4559
	52.2	-3.0336	52.2	2.1788	52.18	-18.2219	52.2	2.293	52.21	0.6483	52.21	0.4562
	52.22	-3.0332	52.22	2.1789	52.2	-18.2217	52.22	2.2926	52.23	0.649	52.23	0.4564
	52.23	-3.0326	52.23	2.1788	52.22	-18.2212	52.24	2.2928	52.25	0.649	52.25	0.4578
	52.26	-3.033	52.25	2.1791	52.23	-18.2207	52.26	2.2929	52.26	0.6496	52.26	0.4582
	52.27	-3.0337	52.27	2.1786	52.25	-18.2217	52.27	2.2928	52.28	0.6495	52.28	0.4584
	52.29	-3.0339	52.28	2.1795	52.27	-18.221	52.29	2.2933	52.3	0.6502	52.3	0.4585
	52.3	-3.0339	52.3	2.1787	52.28	-18.221	52.31	2.2936	52.31	0.651	52.32	0.4591
	52.32	-3.0337	52.32	2.1786	52.3	-18.2211	52.33	2.2943	52.33	0.6518	52.33	0.4594
	52.34	-3.0335	52.33	2.1789	52.32	-18.2211	52.34	2.2942	52.34	0.6523	52.34	0.4603
	52.35	-3.0337	52.35	2.1788	52.33	-18.2225	52.35	2.2938	52.36	0.6526	52.36	0.4596
	52.37	-3.0342	52.37	2.1791	52.35	-18.2205	52.37	2.2942	52.38	0.653	52.38	0.46
	52.38	-3.0341	52.38	2.1792	52.37	-18.2202	52.39	2.2946	52.4	0.6536	52.4	0.4606
	52.4	-3.0346	52.4	2.1786	52.38	-18.2208	52.41	2.2942	52.41	0.6543	52.41	0.4608
	52.42	-3.0338	52.42	2.1784	52.4	-18.2216	52.42	2.2945	52.43	0.6545	52.43	0.4609
	52.44	-3.0349	52.43	2.1789	52.42	-18.222	52.44	2.2948	52.44	0.6544	52.45	0.4614
	52.45	-3.0351	52.45	2.1788	52.43	-18.2218	52.45	2.2941	52.46	0.6547	52.46	0.4614
	52.47	-3.0353	52.47	2.1792	52.45	-18.2214	52.47	2.2944	52.48	0.6547	52.48	0.4613
	52.49	-3.0352	52.48	2.1787	52.47	-18.2214	52.49	2.2944	52.49	0.6551	52.5	0.4621
	52.5	-3.0355	52.5	2.1786	52.48	-18.2213	52.5	2.2949	52.51	0.6546	52.51	0.4618
	52.52	-3.0354	52.52	2.1785	52.5	-18.2218	52.52	2.2953	52.53	0.6544	52.53	0.4625
	52.54	-3.0359	52.53	2.1782	52.52	-18.2226	52.54	2.2949	52.55	0.6546	52.55	0.4622
	52.55	-3.036	52.55	2.1781	52.53	-18.2223	52.56	2.2954	52.56	0.6544	52.56	0.4617
	52.57	-3.0355	52.57	2.1785	52.55	-18.2225	52.57	2.2954	52.58	0.6543	52.58	0.4625
	52.59	-3.0358	52.58	2.1783	52.56	-18.2218	52.59	2.2959	52.59	0.6545	52.59	0.4625
	52.6	-3.0353	52.6	2.1786	52.58	-18.2224	52.6	2.2963	52.61	0.6537	52.61	0.4623
	52.62	-3.0351	52.62	2.1789	52.6	-18.2227	52.62	2.2964	52.63	0.6542	52.63	0.4629
	52.64	-3.0353	52.63	2.1792	52.62	-18.2223	52.64	2.2973	52.64	0.6536	52.64	0.4633
	52.65	-3.0351	52.65	2.1791	52.63	-18.2226	52.66	2.2974	52.66	0.6536	52.66	0.4636
	52.67	-3.0342	52.67	2.1798	52.65	-18.2228	52.67	2.2979	52.68	0.654	52.68	0.464
	52.68	-3.034	52.69	2.1799	52.67	-18.2224	52.68	2.2977	52.7	0.6535	52.7	0.4642
	52.7	-3.033	52.7	2.1792	52.69	-18.2224	52.7	2.2973	52.71	0.6536	52.72	0.4636
	52.72	-3.033	52.72	2.1795	52.7	-18.2219	52.72	2.2968	52.73	0.6532	52.73	0.4638
	52.74	-3.0319	52.74	2.179	52.71	-18.2223	52.74	2.2975	52.74	0.6529	52.75	0.4636
	52.75	-3.0315	52.75	2.1787	52.72	-18.2226	52.75	2.2979	52.76	0.653	52.76	0.4637
	52.77	-3.0316	52.77	2.1786	52.74	-18.2226	52.77	2.2976	52.78	0.6522	52.78	0.4638
	52.79	-3.0317	52.78	2.1782	52.75	-18.2229	52.79	2.2974	52.8	0.6523	52.8	0.4639
	52.81	-3.0313	52.8	2.1775	52.77	-18.2225	52.81	2.2972	52.81	0.6517	52.81	0.4635
	52.83	-3.0316	52.82	2.178	52.78	-18.2225	52.82	2.2978	52.83	0.652	52.83	0.4641
	52.84	-3.0318	52.83	2.1783	52.8	-18.2226	52.84	2.2977	52.84	0.6512	52.84	0.4636
	52.85	-3.0333	52.85	2.1787	52.82	-18.2221	52.85	2.2983	52.86	0.6512	52.86	0.4634
	52.87	-3.0335	52.87	2.1793	52.83	-18.2222	52.88	2.2984	52.88	0.6514	52.88	0.464
	52.89	-3.034	52.89	2.1789	52.85	-18.2231	52.89	2.2977	52.89	0.6507	52.9	0.4637
	52.9	-3.0343	52.9	2.1792	52.87	-18.2223	52.9	2.2983	52.91	0.6505	52.91	0.4634
	52.92	-3.0354	52.92	2.1791	52.89	-18.2227	52.93	2.2985	52.93	0.6498	52.93	0.4628
	52.94	-3.0361	52.94	2.1793	52.9	-18.2218	52.94	2.2989	52.95	0.649	52.95	0.4628
	52.95	-3.0361	52.95	2.18	52.93	-18.2223	52.95	2.299	52.96	0.6493	52.97	0.4633
	52.97	-3.0368	52.97	2.1794	52.94	-18.2216	52.98	2.2989	52.98	0.6489	52.98	0.463
	52.99	-3.0377	52.98	2.179	52.95	-18.2226	52.99	2.2987	52.99	0.6485	52.99	0.4631
	53	-3.0384	53	2.1783	52.97	-18.2235	53	2.2981	53.01	0.6476	53.01	0.4625
	53.02	-3.0388	53.02	2.1776	52.98	-18.2227	53.02	2.2974	53.02	0.6476	53.03	0.4633
	53.04	-3.0388	53.03	2.1777	53	-18.2237	53.03	2.2969	53.04	0.6472	53.05	0.4628
	53.05	-3.0397	53.05	2.1773	53.02	-18.2232	53.05	2.2963	53.06	0.6479	53.06	0.4624
	53.07	-3.0402	53.07	2.1767	53.03	-18.2229	53.08	2.296	53.08	0.6473	53.08	0.4628
	53.09	-3.0405	53.09	2.1769	53.05	-18.2225	53.09	2.2963	53.09	0.6476	53.09	0.4635
	53.1	-3.0401	53.1	2.1769	53.07	-18.2235	53.1	2.2965	53.11	0.6478	53.11	0.4638
	53.12	-3.0408	53.12	2.1768	53.09	-18.2225	53.12	2.2973	53.13	0.6479	53.13	0.4639
	53.14	-3.0405	53.14	2.1772	53.1	-18.2228	53.14	2.2978	53.15	0.6487	53.15	0.4641
	53.15	-3.0401	53.15	2.1775	53.11	-18.223	53.15	2.2983	53.16	0.6501	53.16	0.4652
	53.17	-3.0389	53.17	2.1783	53.14	-18.2233	53.17	2.299	53.18	0.6494	53.18	0.4656
	53.18	-3.0382	53.18	2.1787	53.15	-18.2232	53.19	2.2983	53.19	0.6495	53.2	0.4659
	53.2	-3.0375	53.2	2.179	53.17	-18.2245	53.2	2.2993	53.21	0.6496	53.21	0.4665
	53.21	-3.0374	53.23	2.1796	53.18	-18.2244	53.22	2.2992	53.23	0.6501	53.23	0.4671
	53.23	-3.0357	53.24	2.1799	53.2	-18.2228	53.24	2.3002	53.25	0.6497	53.25	0.4672
	53.25	-3.0351	53.25	2.1799	53.22	-18.2229	53.25	2.3009	53.26	0.65	53.26	0.4672
	53.27	-3.0346	53.27	2.1801	53.23	-18.2222	53.27	2.3011	53.27	0.6506	53.28	0.468
	53.28	-3.034	53.29	2.1802	53.24	-18.2222	53.29	2.3012	53.3	0.6507	53.29	0.4678
	53.3	-3.0339	53.3	2.1796	53.25	-18.2221	53.3	2.3006	53.31	0.6511	53.31	0.468
	53.32	-3.034	53.32	2.18	53.27	-18.2223	53.32	2.3009	53.33	0.6512	53.33	0.4678
	53.33	-3.0337	53.34	2.18	53.29	-18.2215	53.34	2.3009	53.34	0.6523	53.34	0.4685
	53.35	-3.0334	53.35	2.1801	53.3	-18.2221	53.35	2.3015	53.36	0.6525	53.36	0.4684
	53.37	-3.0326	53.38	2.1801	53.32	-18.2221	53.37	2.3013	53.38	0.6521	53.38	0.4687
	53.39	-3.0328	53.39	2.1801	53.34	-18.2219	53.39	2.3008	53.4	0.6526	53.4	0.4688
	53.4	-3.0334	53.4	2.1806	53.35	-18.222	53.4	2.3014	53.41	0.6527	53.41	0.4696
	53.42	-3.0328	53.42	2.1802	53.38	-18.2217	53.42	2.301	53.43	0.6533	53.43	0.4701
	53.44	-3.0327	53.44	2.1806	53.39	-18.222	53.44	2.3013	53.45	0.6539	53.45	0.47
	53.45	-3.0333	53.45	2.1804	53.4	-18.2222	53.45	2.3015	53.46	0.6545	53.46	0.4703
	53.47	-3.0329	53.47	2.181	53.42	-18.222	53.47	2.3021	53.48	0.6549	53.48	0.4707
	53.49	-3.0334	53.49	2.1804	53.44	-18.2226	53.49	2.3021	53.49	0.6556	53.5	0.4707
	53.5	-3.0334	53.5	2.1808	53.45	-18.2218	53.5	2.3028	53.51	0.6557	53.51	0.4709
	53.52	-3.0337	53.52	2.1816	53.47	-18.2213	53.52	2.3034	53.53	0.6555	53.53	0.4709
	53.54	-3.0336	53.53	2.1815	53.49	-18.2206	53.54	2.3043	53.55	0.6561	53.55	0.4719
	53.56	-3.0339	53.55	2.1823	53.5	-18.2203	53.55	2.305	53.56	0.6562	53.57	0.4718
	53.57	-3.0344	53.57	2.1832	53.52	-18.2205	53.57	2.3055	53.58	0.6564	53.58	0.4721
	53.58	-3.0346	53.59	2.1833	53.53	-18.221	53.59	2.3066	53.59	0.6568	53.59	0.4732
	53.6	-3.0351	53.6	2.1835	53.55	-18.2213	53.6	2.3059	53.61	0.6574	53.61	0.4733
	53.63	-3.0349	53.62	2.1842	53.57	-18.2209	53.62	2.3062	53.63	0.6574	53.63	0.4735
	53.64	-3.0355	53.63	2.185	53.59	-18.2205	53.64	2.3066	53.64	0.6574	53.65	0.4736
	53.65	-3.0352	53.65	2.1854	53.6	-18.2197	53.65	2.3068	53.66	0.6581	53.66	0.4734
	53.67	-3.0346	53.67	2.1851	53.61	-18.2198	53.68	2.3065	53.68	0.6579	53.68	0.4733
	53.69	-3.0345	53.69	2.1848	53.63	-18.2192	53.69	2.3072	53.7	0.6585	53.7	0.4739
	53.7	-3.0336	53.7	2.1851	53.65	-18.2198	53.7	2.3081	53.71	0.6585	53.71	0.4741
	53.72	-3.0335	53.72	2.1851	53.67	-18.2196	53.73	2.3079	53.73	0.6593	53.73	0.4748
	53.74	-3.0328	53.74	2.1855	53.69	-18.2192	53.74	2.3084	53.75	0.6588	53.75	0.4746
	53.76	-3.0327	53.76	2.1855	53.7	-18.2193	53.76	2.3088	53.76	0.6586	53.76	0.4741
	53.77	-3.0317	53.77	2.1866	53.72	-18.2186	53.77	2.3098	53.77	0.6594	53.78	0.4753
	53.79	-3.0315	53.78	2.1865	53.74	-18.2204	53.79	2.3095	53.8	0.66	53.8	0.4757
	53.8	-3.0305	53.8	2.1864	53.76	-18.2204	53.8	2.3096	53.81	0.66	53.81	0.4761
	53.82	-3.0305	53.82	2.1872	53.77	-18.2206	53.82	2.3107	53.83	0.66	53.83	0.4767
	53.84	-3.03	53.83	2.1874	53.78	-18.2208	53.84	2.3112	53.84	0.6603	53.85	0.4773
	53.86	-3.0289	53.85	2.1878	53.8	-18.2212	53.86	2.3115	53.86	0.6605	53.87	0.4779
	53.87	-3.028	53.87	2.1883	53.82	-18.2206	53.87	2.3118	53.88	0.6601	53.88	0.4778
	53.88	-3.0269	53.89	2.1888	53.84	-18.2197	53.89	2.312	53.9	0.66	53.9	0.4779
	53.9	-3.0265	53.9	2.1894	53.85	-18.2196	53.91	2.3126	53.91	0.6595	53.91	0.4768
	53.92	-3.0269	53.92	2.1888	53.87	-18.2196	53.93	2.3123	53.93	0.6604	53.93	0.4775
	53.94	-3.0268	53.93	2.1888	53.89	-18.2199	53.94	2.3127	53.94	0.6603	53.95	0.478
	53.95	-3.027	53.95	2.1885	53.9	-18.2202	53.95	2.3122	53.96	0.6606	53.96	0.4784
	53.98	-3.0277	53.97	2.1882	53.92	-18.22	53.98	2.3119	53.98	0.6607	53.98	0.4785
	53.99	-3.0288	53.99	2.188	53.93	-18.2204	53.99	2.3126	54	0.6608	54	0.4794
	54.01	-3.0282	54	2.1883	53.95	-18.2207	54.01	2.3132	54.01	0.6602	54.01	0.4783
	54.02	-3.029	54.02	2.1882	53.97	-18.2211	54.02	2.3136	54.03	0.6592	54.03	0.478
	54.04	-3.0293	54.04	2.1889	53.99	-18.2199	54.04	2.3144	54.05	0.6601	54.05	0.4782
	54.05	-3.0301	54.05	2.1888	54	-18.22	54.05	2.3143	54.06	0.6595	54.07	0.4777
	54.07	-3.0302	54.07	2.1888	54.02	-18.2218	54.08	2.3143	54.08	0.6592	54.08	0.4778
	54.09	-3.031	54.08	2.1886	54.03	-18.2211	54.09	2.3142	54.09	0.6587	54.1	0.4776
	54.1	-3.0323	54.1	2.1885	54.05	-18.2216	54.1	2.3144	54.11	0.6586	54.11	0.4786
	54.12	-3.032	54.12	2.1895	54.07	-18.2211	54.13	2.3149	54.13	0.6586	54.13	0.4791
	54.13	-3.0328	54.14	2.1893	54.08	-18.2214	54.14	2.3151	54.15	0.6584	54.15	0.4791
	54.15	-3.0335	54.16	2.1896	54.1	-18.2218	54.16	2.3155	54.17	0.6577	54.17	0.479
	54.17	-3.0336	54.17	2.1893	54.12	-18.2219	54.18	2.3149	54.18	0.6578	54.18	0.479
	54.19	-3.0329	54.19	2.1898	54.14	-18.2219	54.19	2.3146	54.2	0.658	54.2	0.4789
	54.2	-3.0325	54.2	2.1899	54.16	-18.2221	54.2	2.3145	54.21	0.6578	54.21	0.4787
	54.22	-3.0328	54.22	2.1899	54.17	-18.222	54.22	2.3149	54.23	0.6577	54.23	0.4787
	54.24	-3.0328	54.24	2.1893	54.19	-18.2212	54.24	2.315	54.25	0.6566	54.25	0.4788
	54.26	-3.0325	54.25	2.1893	54.2	-18.2211	54.26	2.3149	54.26	0.6571	54.27	0.4796
	54.27	-3.0322	54.27	2.1895	54.21	-18.2215	54.27	2.315	54.27	0.6575	54.28	0.4796
	54.29	-3.0331	54.29	2.1896	54.24	-18.2223	54.29	2.3154	54.29	0.6573	54.3	0.4799
	54.3	-3.033	54.3	2.1897	54.25	-18.2222	54.31	2.316	54.31	0.6569	54.31	0.4802
	54.32	-3.0337	54.32	2.1896	54.27	-18.2222	54.33	2.3159	54.33	0.6572	54.33	0.4806
	54.34	-3.0326	54.33	2.1889	54.29	-18.2225	54.34	2.3155	54.34	0.6571	54.35	0.4806
	54.35	-3.0324	54.35	2.1883	54.3	-18.2224	54.35	2.3153	54.36	0.6574	54.37	0.4811
	54.37	-3.0318	54.37	2.1888	54.32	-18.2227	54.38	2.3159	54.38	0.6576	54.38	0.4814
	54.39	-3.0316	54.39	2.1893	54.33	-18.2233	54.39	2.3161	54.39	0.6575	54.4	0.481
	54.4	-3.0306	54.4	2.1896	54.35	-18.2234	54.4	2.316	54.41	0.6583	54.41	0.4817
	54.42	-3.0303	54.42	2.1892	54.37	-18.2236	54.42	2.316	54.43	0.658	54.43	0.4817
	54.44	-3.0299	54.44	2.1895	54.39	-18.2228	54.44	2.3161	54.45	0.6581	54.45	0.4819
	54.45	-3.0299	54.46	2.19	54.4	-18.223	54.46	2.3171	54.46	0.6587	54.46	0.4824
	54.48	-3.0295	54.48	2.1895	54.42	-18.2225	54.47	2.3165	54.48	0.6589	54.48	0.483
	54.49	-3.0291	54.49	2.1889	54.44	-18.2231	54.49	2.3161	54.5	0.6593	54.5	0.4836
	54.5	-3.0291	54.51	2.189	54.46	-18.2235	54.5	2.3166	54.51	0.6597	54.52	0.4834
	54.52	-3.0287	54.52	2.189	54.48	-18.224	54.52	2.3162	54.53	0.6595	54.53	0.4838
	54.54	-3.0287	54.53	2.1888	54.49	-18.2243	54.54	2.3169	54.55	0.6595	54.55	0.484
	54.55	-3.0286	54.55	2.1887	54.51	-18.2236	54.55	2.3166	54.56	0.6596	54.56	0.4851
	54.57	-3.0284	54.58	2.1885	54.52	-18.2222	54.58	2.3163	54.58	0.66	54.58	0.4853
	54.59	-3.0287	54.59	2.189	54.53	-18.2228	54.59	2.317	54.59	0.6602	54.59	0.486
	54.6	-3.0291	54.6	2.1892	54.55	-18.2232	54.61	2.3175	54.61	0.6604	54.61	0.4864
	54.62	-3.0293	54.62	2.1891	54.58	-18.2247	54.63	2.3173	54.63	0.6609	54.63	0.4872
	54.64	-3.0293	54.64	2.1891	54.59	-18.225	54.64	2.3175	54.65	0.6612	54.65	0.4876
	54.66	-3.0294	54.65	2.1888	54.6	-18.2249	54.65	2.317	54.66	0.6604	54.67	0.4877
	54.68	-3.0294	54.67	2.1893	54.62	-18.2234	54.67	2.317	54.68	0.6611	54.68	0.4877
	54.69	-3.0291	54.68	2.1892	54.64	-18.2241	54.69	2.3171	54.7	0.6621	54.7	0.4891
	54.7	-3.0292	54.7	2.1891	54.65	-18.2238	54.7	2.3169	54.71	0.6624	54.72	0.4899
	54.72	-3.0288	54.73	2.1888	54.67	-18.2237	54.73	2.3172	54.73	0.6634	54.73	0.4902
	54.74	-3.0296	54.74	2.1888	54.68	-18.2244	54.74	2.3178	54.74	0.663	54.75	0.4906
	54.75	-3.0301	54.75	2.1889	54.7	-18.2242	54.75	2.3174	54.76	0.6643	54.76	0.4908
	54.77	-3.029	54.77	2.1883	54.73	-18.225	54.77	2.3171	54.78	0.6641	54.78	0.4908
	54.79	-3.0291	54.79	2.1885	54.74	-18.225	54.79	2.3179	54.8	0.6642	54.8	0.4916
	54.8	-3.0288	54.8	2.1884	54.75	-18.2257	54.81	2.3177	54.81	0.6644	54.82	0.4918
	54.82	-3.0297	54.82	2.188	54.77	-18.2253	54.83	2.318	54.83	0.6648	54.83	0.4925
	54.84	-3.0289	54.84	2.1887	54.79	-18.226	54.84	2.318	54.84	0.6651	54.85	0.4925
	54.85	-3.0296	54.85	2.1887	54.8	-18.2255	54.85	2.3175	54.86	0.6647	54.87	0.4927
	54.87	-3.0297	54.87	2.1882	54.82	-18.2253	54.88	2.3173	54.88	0.6641	54.88	0.4923
	54.89	-3.0301	54.89	2.1883	54.84	-18.226	54.89	2.3172	54.9	0.6636	54.9	0.4918
	54.9	-3.0291	54.9	2.1877	54.85	-18.225	54.9	2.317	54.91	0.6626	54.92	0.4913
	54.92	-3.0293	54.92	2.1882	54.86	-18.2248	54.92	2.3168	54.93	0.6624	54.93	0.4912
	54.94	-3.0291	54.94	2.1874	54.89	-18.2242	54.94	2.3165	54.95	0.6618	54.95	0.4907
	54.95	-3.0297	54.95	2.1875	54.9	-18.2251	54.96	2.3169	54.97	0.6622	54.97	0.4905
	54.98	-3.0307	54.97	2.1886	54.92	-18.2253	54.97	2.3179	54.98	0.6616	54.98	0.4904
	54.99	-3.0313	54.99	2.188	54.94	-18.2254	54.99	2.3177	55	0.6611	55	0.4906
	55	-3.0318	55	2.1885	54.95	-18.2255	55.01	2.3183	55.02	0.661	55.02	0.49
	55.02	-3.0325	55.02	2.1878	54.97	-18.2258	55.02	2.3181	55.03	0.66	55.03	0.4893
	55.04	-3.0323	55.04	2.1876	54.99	-18.2262	55.04	2.318	55.05	0.6606	55.05	0.4894
	55.06	-3.0331	55.05	2.1877	55	-18.2261	55.06	2.3181	55.06	0.6603	55.07	0.4892
	55.07	-3.0333	55.07	2.1878	55.02	-18.2255	55.07	2.3171	55.08	0.6595	55.08	0.4889
	55.09	-3.0338	55.09	2.1877	55.04	-18.2257	55.09	2.3174	55.09	0.6596	55.1	0.4886
	55.1	-3.0346	55.11	2.188	55.05	-18.2251	55.11	2.3179	55.11	0.6595	55.12	0.4887
	55.13	-3.035	55.13	2.1879	55.07	-18.2251	55.13	2.3181	55.13	0.6597	55.13	0.4889
	55.14	-3.0349	55.14	2.188	55.09	-18.2252	55.14	2.3177	55.15	0.6594	55.15	0.4887
	55.15	-3.0352	55.15	2.1881	55.11	-18.226	55.16	2.3175	55.16	0.6591	55.17	0.4885
	55.18	-3.0356	55.17	2.1883	55.13	-18.2256	55.18	2.3181	55.18	0.6593	55.18	0.4883
	55.19	-3.0356	55.19	2.1883	55.14	-18.2257	55.19	2.3176	55.2	0.6598	55.2	0.489
	55.2	-3.0355	55.2	2.188	55.15	-18.2258	55.21	2.3181	55.21	0.6604	55.22	0.49
	55.22	-3.0356	55.22	2.1886	55.17	-18.2247	55.23	2.3186	55.23	0.6607	55.23	0.4905
	55.24	-3.0353	55.24	2.189	55.19	-18.225	55.24	2.319	55.25	0.6608	55.25	0.4907
	55.26	-3.0356	55.25	2.1888	55.2	-18.2255	55.26	2.3193	55.27	0.6611	55.27	0.4907
	55.27	-3.0344	55.27	2.1894	55.22	-18.2258	55.27	2.3198	55.28	0.6617	55.28	0.4915
	55.29	-3.0339	55.29	2.1888	55.24	-18.2249	55.29	2.32	55.3	0.6627	55.3	0.4925
	55.3	-3.0331	55.31	2.1888	55.25	-18.225	55.31	2.3201	55.31	0.6633	55.32	0.4941
	55.32	-3.0332	55.32	2.1894	55.27	-18.2248	55.33	2.3203	55.33	0.6638	55.33	0.4944
	55.34	-3.0332	55.34	2.1886	55.29	-18.2259	55.34	2.3195	55.34	0.6643	55.34	0.4953
	55.35	-3.0322	55.35	2.1889	55.31	-18.2256	55.35	2.3194	55.36	0.6649	55.36	0.4951
	55.37	-3.031	55.37	2.1884	55.32	-18.2254	55.38	2.3195	55.38	0.6645	55.38	0.4948
	55.39	-3.0294	55.39	2.1881	55.34	-18.226	55.39	2.3194	55.4	0.665	55.4	0.4956
	55.41	-3.0285	55.4	2.1876	55.35	-18.2257	55.41	2.3189	55.41	0.6654	55.42	0.496
	55.43	-3.0276	55.42	2.188	55.37	-18.2254	55.43	2.3194	55.43	0.6655	55.43	0.4963
	55.44	-3.0277	55.44	2.1876	55.39	-18.2253	55.44	2.3197	55.45	0.6653	55.45	0.497
	55.45	-3.0273	55.46	2.1867	55.4	-18.2257	55.46	2.3195	55.46	0.6664	55.47	0.4972
	55.47	-3.027	55.48	2.1872	55.42	-18.2258	55.48	2.319	55.48	0.6666	55.48	0.4981
	55.49	-3.0261	55.49	2.187	55.44	-18.2261	55.49	2.319	55.5	0.6674	55.5	0.4983
	55.51	-3.026	55.5	2.1876	55.46	-18.2268	55.51	2.3196	55.51	0.668	55.52	0.4993
	55.52	-3.0258	55.52	2.1881	55.48	-18.2264	55.52	2.3187	55.53	0.6679	55.53	0.4991
	55.54	-3.025	55.54	2.1876	55.49	-18.2272	55.54	2.3189	55.55	0.6671	55.55	0.4993
	55.55	-3.0253	55.55	2.1884	55.5	-18.2263	55.56	2.3191	55.57	0.6669	55.57	0.5001
	55.57	-3.0246	55.57	2.1882	55.52	-18.2267	55.58	2.3196	55.58	0.6668	55.58	0.4995
	55.59	-3.0244	55.59	2.1881	55.54	-18.2269	55.59	2.3196	55.59	0.6669	55.6	0.4994
	55.61	-3.0245	55.6	2.1888	55.55	-18.2271	55.61	2.32	55.61	0.6669	55.61	0.4997
	55.62	-3.0246	55.62	2.188	55.57	-18.227	55.63	2.3203	55.63	0.6666	55.63	0.4997
	55.64	-3.0247	55.64	2.1876	55.59	-18.2277	55.64	2.3192	55.65	0.6668	55.65	0.5003
	55.66	-3.0257	55.65	2.1873	55.6	-18.2271	55.66	2.319	55.66	0.6673	55.67	0.4998
	55.68	-3.0264	55.67	2.1881	55.62	-18.2268	55.68	2.3195	55.68	0.667	55.68	0.4999
	55.69	-3.0263	55.69	2.1877	55.64	-18.2263	55.69	2.3194	55.7	0.6673	55.7	0.4994
	55.71	-3.0259	55.71	2.1875	55.65	-18.2271	55.71	2.3202	55.72	0.6665	55.72	0.4994
	55.72	-3.025	55.72	2.1878	55.67	-18.2261	55.73	2.3207	55.73	0.6661	55.73	0.4995
	55.74	-3.0256	55.74	2.1876	55.69	-18.2269	55.74	2.3204	55.75	0.6664	55.75	0.4992
	55.76	-3.0261	55.75	2.1876	55.71	-18.2266	55.75	2.3202	55.76	0.6658	55.76	0.4989
	55.77	-3.0267	55.77	2.1878	55.72	-18.2266	55.77	2.3208	55.78	0.6655	55.78	0.4988
	55.79	-3.0274	55.79	2.1876	55.74	-18.2265	55.79	2.3204	55.8	0.6655	55.8	0.4991
	55.8	-3.0284	55.8	2.1871	55.75	-18.2265	55.81	2.3202	55.81	0.665	55.82	0.4991
	55.82	-3.0292	55.83	2.1875	55.77	-18.226	55.83	2.3209	55.83	0.6646	55.83	0.4995
	55.84	-3.0297	55.84	2.1872	55.79	-18.2269	55.84	2.3207	55.85	0.6641	55.84	0.4988
	55.86	-3.0302	55.85	2.1877	55.8	-18.2265	55.86	2.3208	55.86	0.6638	55.87	0.4991
	55.87	-3.0306	55.87	2.1869	55.83	-18.2267	55.88	2.3206	55.88	0.6637	55.88	0.4992
	55.89	-3.0313	55.89	2.1865	55.84	-18.227	55.9	2.3203	55.9	0.6636	55.9	0.499
	55.9	-3.0318	55.91	2.1876	55.85	-18.2274	55.91	2.3209	55.92	0.6636	55.92	0.4993
	55.92	-3.0325	55.92	2.1875	55.87	-18.2273	55.93	2.3215	55.93	0.6635	55.93	0.4988
	55.94	-3.0327	55.94	2.1884	55.88	-18.2266	55.95	2.322	55.95	0.6638	55.95	0.4995
	55.95	-3.0333	55.95	2.1883	55.91	-18.2275	55.96	2.322	55.97	0.6643	55.97	0.4991
	55.97	-3.034	55.97	2.1881	55.92	-18.2279	55.98	2.3219	55.98	0.6644	55.99	0.4995
	55.99	-3.0345	55.99	2.1885	55.94	-18.2285	55.99	2.3222	56	0.6647	56	0.5002
	56	-3.035	56.01	2.1887	55.95	-18.228	56.01	2.3223	56.02	0.6641	56.02	0.5001
	56.02	-3.0349	56.02	2.1885	55.97	-18.2276	56.03	2.3218	56.03	0.6648	56.03	0.501
	56.04	-3.0353	56.04	2.1881	55.99	-18.2279	56.05	2.3225	56.05	0.6646	56.05	0.501
	56.05	-3.0344	56.06	2.1876	56.01	-18.2276	56.06	2.3226	56.07	0.6648	56.07	0.5005
	56.07	-3.0346	56.07	2.1876	56.02	-18.2282	56.07	2.3225	56.08	0.6649	56.09	0.5013
	56.09	-3.0355	56.09	2.1881	56.04	-18.2279	56.09	2.3228	56.1	0.6649	56.1	0.5016
	56.1	-3.0345	56.11	2.188	56.06	-18.228	56.11	2.3225	56.11	0.6656	56.12	0.5017
	56.13	-3.0347	56.12	2.1875	56.09	-18.2275	56.13	2.3228	56.14	0.6657	56.13	0.5025
	56.13	-3.0346	56.15	2.1876	56.11	-18.2275	56.15	2.3236	56.15	0.6662	56.15	0.503
	56.15	-3.0347	56.16	2.1876	56.12	-18.2274	56.15	2.3232	56.15	0.6665	56.18	0.5033
	56.18	-3.0351	56.17	2.1878	56.15	-18.2281	56.17	2.3235	56.18	0.6661	56.18	0.5039
	56.2	-3.0348	56.18	2.1875	56.16	-18.2275	56.2	2.3235	56.21	0.6674	56.19	0.5056
	56.2	-3.035	56.21	2.1877	56.18	-18.2278	56.22	2.3234	56.24	0.6673	56.21	0.5056
	56.21	-3.0349	56.23	2.188	56.2	-18.2264	56.25	2.324	56.25	0.668	56.23	0.5068
	56.23	-3.035	56.25	2.1875	56.23	-18.2275	56.26	2.3235	56.27	0.6682	56.25	0.5072
	56.24	-3.0351	56.26	2.1877	56.24	-18.227	56.27	2.324	56.27	0.6683	56.26	0.5076
	56.26	-3.0342	56.27	2.188	56.25	-18.2269	56.28	2.3245	56.28	0.6691	56.27	0.5079
	56.27	-3.0347	56.28	2.1885	56.26	-18.2269	56.29	2.3247	56.29	0.6694	56.29	0.5082
	56.3	-3.0339	56.3	2.1882	56.27	-18.2277	56.3	2.3246	56.3	0.6702	56.31	0.5086
	56.33	-3.0339	56.32	2.1883	56.28	-18.2273	56.32	2.3244	56.32	0.6702	56.33	0.5089
	56.34	-3.0334	56.34	2.1888	56.3	-18.2271	56.34	2.3249	56.35	0.6707	56.35	0.5096
	56.35	-3.0323	56.35	2.1882	56.32	-18.2272	56.36	2.3244	56.36	0.6711	56.36	0.5099
	56.37	-3.0321	56.37	2.1878	56.34	-18.2279	56.38	2.325	56.38	0.6709	56.39	0.5102
	56.39	-3.0316	56.39	2.1879	56.35	-18.228	56.4	2.3257	56.4	0.6709	56.4	0.5105
	56.4	-3.0311	56.4	2.1877	56.37	-18.2279	56.41	2.3254	56.41	0.671	56.42	0.5108
	56.42	-3.0304	56.42	2.188	56.38	-18.2275	56.43	2.3258	56.43	0.6709	56.43	0.5107
	56.44	-3.0301	56.44	2.1884	56.4	-18.2284	56.45	2.326	56.45	0.6707	56.45	0.5109
	56.45	-3.0298	56.45	2.1874	56.41	-18.2282	56.46	2.3256	56.46	0.6707	56.47	0.5114
	56.47	-3.0298	56.47	2.1877	56.44	-18.2279	56.48	2.3257	56.48	0.6712	56.48	0.5119
	56.49	-3.0293	56.49	2.1877	56.45	-18.2286	56.49	2.3261	56.5	0.6716	56.5	0.5119
	56.51	-3.0291	56.5	2.1878	56.47	-18.2286	56.51	2.3262	56.51	0.6711	56.52	0.5119
	56.52	-3.0296	56.52	2.1874	56.49	-18.2291	56.52	2.3259	56.53	0.6702	56.53	0.5109
	56.54	-3.0288	56.53	2.1874	56.5	-18.2289	56.54	2.3261	56.55	0.6706	56.55	0.5116
	56.55	-3.0287	56.55	2.1875	56.52	-18.2286	56.56	2.326	56.56	0.6704	56.57	0.5116
	56.57	-3.028	56.57	2.1884	56.53	-18.2285	56.58	2.3257	56.58	0.67	56.59	0.5121
	56.59	-3.028	56.59	2.1882	56.55	-18.2276	56.59	2.3257	56.6	0.6705	56.6	0.5119
	56.6	-3.0284	56.6	2.1882	56.55	-18.228	56.61	2.3262	56.61	0.6708	56.61	0.5121
	56.63	-3.0278	56.62	2.1879	56.57	-18.228	56.63	2.3265	56.63	0.6706	56.63	0.5123
	56.64	-3.0279	56.63	2.1878	56.59	-18.2286	56.65	2.3262	56.65	0.6714	56.65	0.5132
	56.66	-3.0286	56.65	2.1878	56.6	-18.2277	56.66	2.3269	56.66	0.671	56.66	0.5123
	56.68	-3.0285	56.67	2.1884	56.62	-18.2282	56.68	2.3276	56.68	0.6706	56.68	0.5124
	56.69	-3.0288	56.69	2.1882	56.63	-18.2287	56.69	2.3271	56.7	0.6708	56.7	0.5123
	56.71	-3.0285	56.7	2.1878	56.65	-18.2288	56.7	2.3269	56.71	0.6706	56.72	0.5123
	56.72	-3.028	56.72	2.1878	56.67	-18.2283	56.72	2.3274	56.73	0.6701	56.73	0.5125
	56.74	-3.0283	56.74	2.1871	56.69	-18.2292	56.74	2.327	56.75	0.6699	56.75	0.512
	56.75	-3.0288	56.76	2.1874	56.7	-18.2299	56.76	2.3272	56.77	0.6703	56.77	0.513
	56.77	-3.0299	56.77	2.1875	56.72	-18.2292	56.77	2.327	56.78	0.6701	56.78	0.5123
	56.79	-3.0297	56.78	2.1874	56.74	-18.229	56.79	2.3267	56.8	0.6698	56.8	0.5125
	56.81	-3.0304	56.8	2.1884	56.76	-18.2285	56.81	2.3277	56.81	0.6691	56.82	0.5118
	56.82	-3.0309	56.82	2.1878	56.77	-18.2291	56.83	2.3275	56.83	0.6691	56.84	0.5116
	56.84	-3.032	56.84	2.1878	56.78	-18.2296	56.84	2.3273	56.84	0.6693	56.85	0.5124
	56.86	-3.0325	56.86	2.187	56.8	-18.2299	56.86	2.3275	56.87	0.6693	56.87	0.5132
	56.88	-3.0336	56.88	2.1869	56.82	-18.2295	56.87	2.328	56.89	0.6687	56.89	0.5127
	56.89	-3.0341	56.89	2.1872	56.84	-18.2297	56.89	2.328	56.9	0.6692	56.9	0.5127
	56.9	-3.0346	56.91	2.187	56.86	-18.2297	56.91	2.3285	56.92	0.6695	56.92	0.5136
	56.92	-3.0348	56.92	2.1877	56.88	-18.2302	56.93	2.3295	56.93	0.6696	56.93	0.5136
	56.94	-3.0351	56.94	2.1872	56.89	-18.2299	56.94	2.3289	56.95	0.6699	56.95	0.5148
	56.95	-3.0362	56.96	2.187	56.91	-18.2298	56.96	2.329	56.97	0.6707	56.97	0.5159
	56.97	-3.0357	56.98	2.1872	56.92	-18.2295	56.98	2.3299	56.98	0.6709	56.98	0.5165
	56.99	-3.0356	56.99	2.1873	56.94	-18.2293	56.99	2.33	57	0.6709	57	0.5161
	57.01	-3.0357	57	2.1871	56.96	-18.2296	57.01	2.3294	57.02	0.6717	57.01	0.5173
	57.02	-3.0356	57.02	2.1874	56.98	-18.2304	57.03	2.3296	57.03	0.6725	57.03	0.5178
	57.04	-3.0353	57.04	2.1879	56.99	-18.2303	57.04	2.33	57.05	0.6726	57.05	0.518
	57.05	-3.0346	57.05	2.1879	57	-18.23	57.05	2.3292	57.06	0.6728	57.06	0.5203
	57.08	-3.0346	57.07	2.1878	57.02	-18.2297	57.07	2.3295	57.08	0.6728	57.08	0.5206
	57.09	-3.0344	57.09	2.1881	57.03	-18.23	57.09	2.3297	57.1	0.6737	57.1	0.5211
	57.11	-3.0333	57.11	2.1879	57.05	-18.2295	57.11	2.3291	57.12	0.6733	57.12	0.5207
	57.12	-3.033	57.13	2.1876	57.07	-18.2294	57.13	2.3295	57.13	0.6743	57.13	0.521
	57.14	-3.0319	57.14	2.1872	57.09	-18.23	57.14	2.33	57.15	0.6747	57.15	0.5217
	57.15	-3.0311	57.15	2.1874	57.11	-18.2297	57.16	2.3306	57.17	0.675	57.17	0.5229
	57.17	-3.0302	57.17	2.1875	57.13	-18.2301	57.18	2.3311	57.18	0.6757	57.18	0.5225
	57.19	-3.0296	57.19	2.1877	57.14	-18.2303	57.19	2.3307	57.2	0.6752	57.2	0.5241
	57.21	-3.0285	57.2	2.1873	57.15	-18.2306	57.21	2.331	57.22	0.6756	57.22	0.5238
	57.23	-3.0276	57.23	2.1873	57.17	-18.2302	57.23	2.3314	57.23	0.6758	57.24	0.5233
	57.24	-3.0273	57.24	2.1875	57.19	-18.2312	57.24	2.3313	57.25	0.6756	57.25	0.5237
	57.26	-3.0261	57.25	2.1874	57.2	-18.2304	57.26	2.3309	57.26	0.6753	57.27	0.5237
	57.27	-3.0259	57.27	2.1876	57.23	-18.2306	57.27	2.3316	57.28	0.6753	57.28	0.5242
	57.29	-3.0264	57.29	2.1877	57.24	-18.2301	57.3	2.331	57.3	0.6751	57.3	0.5249
	57.3	-3.026	57.3	2.1879	57.25	-18.2303	57.31	2.3308	57.32	0.6744	57.32	0.5235
	57.32	-3.0261	57.32	2.1872	57.27	-18.2301	57.33	2.331	57.33	0.6739	57.33	0.5231
	57.34	-3.0262	57.34	2.1873	57.28	-18.2303	57.34	2.3305	57.34	0.6735	57.35	0.5225
	57.36	-3.0267	57.36	2.1879	57.3	-18.2298	57.36	2.3309	57.37	0.6727	57.37	0.5233
	57.38	-3.0278	57.38	2.1879	57.32	-18.2304	57.38	2.3313	57.38	0.6727	57.38	0.523
	57.39	-3.0285	57.39	2.1879	57.34	-18.2302	57.39	2.3308	57.4	0.6728	57.4	0.5232
	57.41	-3.0291	57.4	2.1883	57.36	-18.2298	57.41	2.3315	57.42	0.6725	57.42	0.5224
	57.43	-3.03	57.42	2.188	57.38	-18.2302	57.43	2.3311	57.43	0.6718	57.43	0.5228
	57.44	-3.0308	57.44	2.1881	57.4	-18.2301	57.44	2.3316	57.45	0.6712	57.45	0.5224
	57.45	-3.032	57.45	2.1888	57.42	-18.2302	57.46	2.3323	57.47	0.6708	57.47	0.5218
	57.47	-3.0323	57.47	2.1887	57.44	-18.2305	57.48	2.3324	57.48	0.6702	57.49	0.5211
	57.49	-3.0332	57.49	2.1889	57.45	-18.231	57.5	2.3325	57.5	0.6702	57.5	0.5213
	57.5	-3.0336	57.51	2.1889	57.47	-18.2309	57.51	2.3328	57.52	0.67	57.52	0.5212
	57.52	-3.0346	57.52	2.1888	57.51	-18.231	57.52	2.3329	57.54	0.6702	57.54	0.5225
	57.54	-3.0347	57.54	2.1891	57.52	-18.231	57.54	2.333	57.55	0.6715	57.55	0.5232
	57.55	-3.0358	57.56	2.1891	57.54	-18.2312	57.56	2.3337	57.57	0.6721	57.57	0.5239
	57.58	-3.0362	57.58	2.1888	57.56	-18.2311	57.58	2.3338	57.58	0.6721	57.58	0.5243
	57.59	-3.0357	57.59	2.1889	57.58	-18.2301	57.59	2.3335	57.6	0.6729	57.6	0.525
	57.6	-3.0349	57.6	2.1883	57.59	-18.2308	57.61	2.3332	57.62	0.6733	57.62	0.5269
	57.63	-3.0337	57.62	2.1888	57.6	-18.2304	57.63	2.334	57.63	0.674	57.63	0.527
	57.64	-3.0329	57.64	2.1891	57.62	-18.2305	57.65	2.3345	57.65	0.6746	57.65	0.5276
	57.66	-3.0323	57.65	2.1899	57.64	-18.2312	57.65	2.335	57.67	0.6755	57.67	0.5285
	57.68	-3.0308	57.68	2.1894	57.65	-18.2316	57.68	2.3356	57.68	0.6757	57.68	0.5296
	57.69	-3.0296	57.69	2.1896	57.68	-18.2316	57.7	2.3357	57.7	0.6764	57.7	0.5306
	57.7	-3.0291	57.7	2.1891	57.69	-18.2322	57.71	2.336	57.72	0.6771	57.72	0.5309
	57.73	-3.0284	57.72	2.1891	57.7	-18.2314	57.73	2.3358	57.73	0.6777	57.73	0.5312
	57.74	-3.0284	57.74	2.1896	57.72	-18.2312	57.75	2.3361	57.75	0.6781	57.75	0.532
	57.76	-3.028	57.75	2.1894	57.73	-18.2311	57.76	2.3359	57.76	0.6787	57.77	0.5328
	57.77	-3.0273	57.77	2.1893	57.75	-18.2309	57.78	2.3354	57.78	0.6794	57.79	0.5328
	57.79	-3.0275	57.79	2.189	57.77	-18.2302	57.79	2.3347	57.8	0.6793	57.8	0.5335
	57.81	-3.0277	57.8	2.189	57.79	-18.2309	57.81	2.335	57.82	0.6792	57.82	0.5335
	57.83	-3.028	57.83	2.1894	57.8	-18.2305	57.83	2.3353	57.83	0.6791	57.84	0.5337
	57.84	-3.0273	57.84	2.1901	57.83	-18.2296	57.84	2.3361	57.85	0.6788	57.85	0.533
	57.86	-3.0274	57.86	2.1905	57.84	-18.2304	57.86	2.3364	57.86	0.6784	57.87	0.533
	57.88	-3.0284	57.88	2.1907	57.86	-18.23	57.88	2.3364	57.88	0.6779	57.89	0.5328
	57.89	-3.0288	57.89	2.1907	57.88	-18.2304	57.9	2.337	57.9	0.6771	57.9	0.5327
	57.91	-3.0292	57.9	2.1907	57.9	-18.2305	57.91	2.3375	57.92	0.6768	57.92	0.5329
	57.92	-3.0298	57.92	2.1903	57.92	-18.2306	57.93	2.3379	57.93	0.6773	57.93	0.5335
	57.94	-3.0305	57.94	2.1906	57.93	-18.2307	57.95	2.3372	57.95	0.6768	57.95	0.5334
	57.95	-3.0313	57.96	2.1902	57.94	-18.2305	57.96	2.3373	57.96	0.6764	57.97	0.5337
	57.98	-3.0318	57.97	2.1901	57.96	-18.2308	57.98	2.3376	57.98	0.6759	57.99	0.5334
	57.99	-3.0325	57.99	2.1894	57.97	-18.231	57.99	2.3371	58	0.6756	58	0.5327
	58	-3.0319	58.01	2.1897	57.99	-18.2304	58.01	2.3376	58.02	0.6762	58.02	0.5336
	58.02	-3.0318	58.02	2.1899	58.01	-18.231	58.03	2.3378	58.03	0.6747	58.04	0.5335
	58.04	-3.0318	58.04	2.19	58.02	-18.2309	58.05	2.3382	58.05	0.6746	58.05	0.5328
	58.05	-3.032	58.06	2.1899	58.04	-18.2317	58.06	2.338	58.06	0.6754	58.07	0.5337
	58.08	-3.0313	58.08	2.1905	58.06	-18.2307	58.08	2.3386	58.08	0.6752	58.08	0.5324
	58.09	-3.0306	58.09	2.19	58.08	-18.2302	58.09	2.3384	58.1	0.6755	58.1	0.5336
	58.1	-3.0309	58.1	2.1909	58.09	-18.2297	58.11	2.3388	58.12	0.6759	58.12	0.5345
	58.12	-3.0304	58.12	2.1913	58.1	-18.2304	58.13	2.3385	58.14	0.6753	58.13	0.5348
	58.14	-3.0301	58.14	2.1916	58.12	-18.2298	58.15	2.3383	58.15	0.6758	58.15	0.5352
	58.16	-3.0313	58.16	2.191	58.14	-18.2304	58.16	2.3382	58.17	0.6764	58.17	0.5357
	58.18	-3.0306	58.18	2.1905	58.16	-18.2302	58.18	2.3385	58.18	0.677	58.18	0.5375
	58.19	-3.0308	58.19	2.1908	58.18	-18.2305	58.19	2.3388	58.2	0.6778	58.2	0.5379
	58.21	-3.0313	58.21	2.1904	58.19	-18.2305	58.21	2.3382	58.22	0.6784	58.22	0.5385
	58.22	-3.0313	58.22	2.1906	58.21	-18.2299	58.23	2.3391	58.23	0.6787	58.23	0.5387
	58.24	-3.0308	58.24	2.1901	58.22	-18.2304	58.25	2.3393	58.25	0.6793	58.25	0.5398
	58.25	-3.0311	58.26	2.1907	58.24	-18.2313	58.26	2.3391	58.26	0.6799	58.27	0.5415
	58.27	-3.0314	58.27	2.1903	58.26	-18.2312	58.27	2.3386	58.28	0.6798	58.29	0.5419
	58.29	-3.0313	58.29	2.1902	58.27	-18.2307	58.29	2.3389	58.3	0.6806	58.3	0.5423
	58.31	-3.032	58.31	2.1899	58.29	-18.2304	58.31	2.3384	58.32	0.6813	58.32	0.5441
	58.33	-3.0315	58.32	2.1902	58.31	-18.2302	58.33	2.3389	58.33	0.6819	58.34	0.5447
	58.34	-3.031	58.34	2.1906	58.32	-18.2301	58.34	2.3393	58.35	0.6821	58.35	0.5456
	58.35	-3.0309	58.36	2.1911	58.34	-18.2305	58.36	2.3392	58.37	0.6826	58.37	0.5443
	58.38	-3.0305	58.38	2.1911	58.36	-18.23	58.38	2.339	58.38	0.6823	58.38	0.5451
	58.39	-3.0296	58.39	2.1905	58.38	-18.2306	58.39	2.3391	58.4	0.6819	58.4	0.544
	58.4	-3.029	58.41	2.1912	58.39	-18.2308	58.41	2.3397	58.42	0.6814	58.42	0.5449
	58.43	-3.0278	58.43	2.1909	58.41	-18.2308	58.43	2.3394	58.43	0.6815	58.44	0.545
	58.44	-3.0274	58.44	2.1903	58.43	-18.2301	58.44	2.3396	58.45	0.6814	58.45	0.5441
	58.46	-3.0269	58.46	2.1909	58.44	-18.2306	58.46	2.3393	58.47	0.6806	58.47	0.5447
	58.48	-3.0269	58.48	2.191	58.46	-18.2309	58.48	2.3396	58.48	0.6807	58.48	0.5455
	58.49	-3.027	58.49	2.1905	58.48	-18.2314	58.49	2.3386	58.5	0.681	58.5	0.5451
	58.51	-3.0263	58.5	2.1892	58.49	-18.2318	58.51	2.3383	58.52	0.6809	58.52	0.5453
	58.52	-3.026	58.52	2.1894	58.5	-18.2319	58.53	2.3384	58.53	0.6806	58.53	0.5459
	58.54	-3.0261	58.54	2.1894	58.52	-18.2318	58.55	2.3388	58.55	0.6802	58.55	0.5458
	58.55	-3.0256	58.55	2.1896	58.54	-18.2316	58.56	2.3392	58.56	0.6804	58.57	0.5456
	58.57	-3.0249	58.57	2.1902	58.55	-18.2319	58.58	2.3393	58.58	0.6802	58.58	0.5457
	58.59	-3.0255	58.59	2.1899	58.57	-18.2315	58.59	2.339	58.6	0.6801	58.6	0.5453
	58.6	-3.0257	58.61	2.1903	58.59	-18.2316	58.61	2.3396	58.62	0.6806	58.62	0.5455
	58.63	-3.0266	58.63	2.1897	58.61	-18.2319	58.62	2.3395	58.64	0.6797	58.63	0.5449
	58.64	-3.0273	58.64	2.1904	58.63	-18.2311	58.64	2.3399	58.65	0.6789	58.65	0.5446
	58.65	-3.0281	58.65	2.1904	58.64	-18.2312	58.66	2.3398	58.67	0.6781	58.67	0.5448
	58.68	-3.0291	58.67	2.1901	58.65	-18.2306	58.67	2.3402	58.68	0.6773	58.69	0.5444
	58.69	-3.0299	58.69	2.19	58.67	-18.2313	58.69	2.3397	58.7	0.6772	58.7	0.5441
	58.71	-3.0317	58.7	2.1892	58.68	-18.231	58.7	2.3399	58.71	0.6778	58.72	0.5452
	58.72	-3.0326	58.72	2.1897	58.7	-18.2313	58.73	2.3398	58.73	0.6778	58.73	0.5448
	58.74	-3.0332	58.74	2.1898	58.72	-18.2314	58.74	2.3405	58.75	0.6772	58.75	0.5447
	58.75	-3.0339	58.75	2.1899	58.74	-18.2311	58.76	2.3405	58.77	0.6779	58.77	0.546
	58.77	-3.0338	58.77	2.1895	58.75	-18.2308	58.77	2.3398	58.78	0.6782	58.78	0.5464
	58.79	-3.0334	58.79	2.19	58.77	-18.2313	58.79	2.3403	58.8	0.6789	58.8	0.5478
	58.81	-3.0332	58.81	2.1905	58.79	-18.2319	58.81	2.3404	58.82	0.6792	58.82	0.5477
	58.83	-3.0331	58.83	2.1902	58.81	-18.2324	58.83	2.3405	58.83	0.6796	58.84	0.5482
	58.84	-3.0316	58.84	2.191	58.83	-18.231	58.84	2.3414	58.85	0.6803	58.85	0.5495
	58.86	-3.0309	58.86	2.1903	58.84	-18.2317	58.86	2.3411	58.87	0.6805	58.87	0.5498
	58.88	-3.0303	58.87	2.1909	58.86	-18.2317	58.88	2.3419	58.88	0.6812	58.88	0.5502
	58.89	-3.0296	58.89	2.1902	58.87	-18.2322	58.89	2.3415	58.9	0.6823	58.9	0.5508
	58.9	-3.029	58.91	2.19	58.89	-18.232	58.91	2.341	58.92	0.682	58.92	0.5511
	58.92	-3.0282	58.93	2.19	58.91	-18.2319	58.93	2.3406	58.93	0.6826	58.94	0.5518
	58.94	-3.0281	58.94	2.1898	58.93	-18.232	58.94	2.3406	58.95	0.6823	58.95	0.5516
	58.96	-3.0279	58.95	2.1905	58.95	-18.2313	58.96	2.3411	58.97	0.6826	58.97	0.5521
	58.98	-3.0284	58.97	2.1912	58.96	-18.2314	58.98	2.3416	58.98	0.6828	58.98	0.5528
	58.99	-3.0285	58.99	2.1911	58.97	-18.2312	59	2.3418	59	0.6829	59	0.554
	59.01	-3.0291	59	2.1914	58.99	-18.2317	59.01	2.342	59.01	0.6829	59.02	0.5538
	59.02	-3.0303	59.02	2.1912	59	-18.2319	59.03	2.3415	59.03	0.6829	59.03	0.555
	59.04	-3.0305	59.04	2.1906	59.02	-18.2317	59.04	2.3411	59.05	0.6837	59.05	0.5554
	59.05	-3.0305	59.05	2.191	59.04	-18.2311	59.06	2.3415	59.07	0.6837	59.07	0.5553
	59.08	-3.0302	59.08	2.1917	59.05	-18.2311	59.08	2.3425	59.08	0.6836	59.09	0.5562
	59.09	-3.0302	59.09	2.1918	59.08	-18.2305	59.09	2.3428	59.09	0.6844	59.1	0.5574
	59.11	-3.03	59.1	2.1911	59.09	-18.2303	59.11	2.3431	59.11	0.6848	59.12	0.5582
	59.13	-3.0293	59.13	2.1911	59.1	-18.2303	59.13	2.3427	59.13	0.6852	59.13	0.5582
	59.14	-3.0285	59.14	2.1911	59.13	-18.231	59.14	2.3426	59.15	0.6851	59.15	0.5582
	59.16	-3.0272	59.16	2.1913	59.14	-18.2311	59.16	2.3431	59.16	0.6854	59.17	0.5582
	59.18	-3.0261	59.18	2.1918	59.16	-18.2313	59.18	2.3435	59.18	0.6858	59.19	0.5579
	59.19	-3.0252	59.19	2.1914	59.18	-18.2316	59.2	2.3436	59.2	0.6861	59.2	0.5579
	59.2	-3.0241	59.21	2.1918	59.21	-18.2317	59.21	2.3442	59.22	0.6855	59.22	0.5589
	59.22	-3.0241	59.23	2.1931	59.23	-18.2323	59.23	2.3443	59.23	0.6854	59.23	0.5588
	59.24	-3.0237	59.24	2.1925	59.24	-18.2316	59.24	2.3444	59.25	0.6849	59.25	0.559
	59.25	-3.0235	59.26	2.1928	59.26	-18.231	59.26	2.3448	59.27	0.6841	59.27	0.5594
	59.27	-3.0239	59.27	2.1929	59.27	-18.2307	59.27	2.3451	59.28	0.6841	59.29	0.5587
	59.29	-3.0239	59.29	2.1931	59.29	-18.2316	59.3	2.3447	59.3	0.6837	59.3	0.5584
	59.31	-3.0242	59.3	2.1929	59.3	-18.2317	59.31	2.3445	59.31	0.6828	59.32	0.5587
	59.33	-3.0248	59.32	2.1926	59.32	-18.2313	59.33	2.3441	59.33	0.683	59.34	0.5592
	59.34	-3.026	59.34	2.1931	59.34	-18.2312	59.34	2.3451	59.35	0.6822	59.35	0.5591
	59.36	-3.027	59.35	2.1924	59.36	-18.2314	59.36	2.3449	59.37	0.6817	59.37	0.5582
	59.38	-3.0279	59.37	2.1923	59.37	-18.2312	59.38	2.3452	59.38	0.6817	59.38	0.5584
	59.39	-3.0286	59.39	2.1925	59.39	-18.2323	59.4	2.3451	59.4	0.6821	59.4	0.5585
	59.41	-3.03	59.41	2.1931	59.41	-18.2316	59.41	2.3456	59.42	0.6815	59.42	0.5578
	59.42	-3.0312	59.43	2.1925	59.43	-18.2313	59.43	2.3451	59.43	0.6818	59.43	0.5582
	59.44	-3.0316	59.44	2.1934	59.44	-18.2319	59.44	2.3452	59.45	0.6818	59.45	0.5587
	59.46	-3.0326	59.45	2.1931	59.45	-18.2307	59.46	2.3452	59.47	0.6818	59.47	0.5592
	59.48	-3.0321	59.48	2.1932	59.48	-18.2306	59.48	2.3449	59.48	0.6817	59.48	0.5589
	59.49	-3.0319	59.49	2.1934	59.49	-18.2308	59.49	2.3453	59.5	0.6815	59.5	0.5595
	59.5	-3.0318	59.5	2.1931	59.5	-18.2303	59.51	2.345	59.52	0.6819	59.52	0.5597
	59.52	-3.0313	59.52	2.1934	59.52	-18.2302	59.53	2.3452	59.53	0.6819	59.54	0.5606
	59.54	-3.031	59.55	2.1939	59.55	-18.2307	59.54	2.3455	59.55	0.6819	59.55	0.5607
	59.56	-3.0304	59.56	2.1943	59.56	-18.2307	59.56	2.3472	59.57	0.6823	59.57	0.5616
	59.57	-3.0301	59.58	2.1941	59.58	-18.2305	59.58	2.3466	59.58	0.6829	59.58	0.5627
	59.59	-3.0298	59.59	2.1944	59.59	-18.2305	59.59	2.3467	59.6	0.6835	59.6	0.5637
	59.6	-3.0296	59.61	2.1943	59.61	-18.2303	59.61	2.3464	59.62	0.6833	59.62	0.5638
	59.62	-3.0296	59.63	2.1951	59.63	-18.2312	59.63	2.3472	59.63	0.6844	59.63	0.5651
	59.64	-3.0289	59.64	2.1956	59.64	-18.2314	59.64	2.3474	59.65	0.6845	59.65	0.566
	59.66	-3.0283	59.66	2.1956	59.66	-18.2308	59.66	2.3481	59.67	0.6851	59.67	0.5669
	59.68	-3.0287	59.68	2.196	59.68	-18.2308	59.68	2.3486	59.68	0.686	59.68	0.5688
	59.69	-3.0289	59.69	2.1956	59.69	-18.2306	59.7	2.3479	59.7	0.6869	59.7	0.5693
	59.7	-3.0289	59.7	2.1957	59.7	-18.2304	59.71	2.3474	59.72	0.6878	59.72	0.5697
	59.73	-3.0292	59.72	2.1963	59.72	-18.2304	59.73	2.3479	59.74	0.6894	59.74	0.5707
	59.74	-3.029	59.74	2.1959	59.74	-18.2311	59.74	2.3486	59.75	0.6898	59.75	0.5716
	59.75	-3.0281	59.76	2.1956	59.76	-18.2309	59.76	2.3485	59.76	0.6894	59.77	0.5716
	59.77	-3.0283	59.77	2.1956	59.77	-18.232	59.77	2.3486	59.78	0.6895	59.78	0.5723
	59.79	-3.0281	59.79	2.1951	59.79	-18.231	59.79	2.3486	59.8	0.6899	59.8	0.5727
	59.81	-3.0279	59.8	2.1959	59.8	-18.2306	59.81	2.3492	59.82	0.6895	59.82	0.5726
	59.82	-3.0274	59.82	2.1962	59.82	-18.2307	59.83	2.3496	59.83	0.6893	59.83	0.5724
	59.84	-3.027	59.84	2.1961	59.84	-18.2309	59.84	2.3496	59.85	0.6893	59.85	0.5729
	59.85	-3.0264	59.85	2.1968	59.85	-18.2308	59.86	2.3504	59.87	0.6893	59.87	0.573
	59.87	-3.0252	59.87	2.1964	59.87	-18.2308	59.88	2.3504	59.88	0.6897	59.88	0.5738
	59.89	-3.025	59.89	2.1966	59.89	-18.2316	59.9	2.3497	59.9	0.6894	59.9	0.5738
	59.91	-3.0241	59.9	2.1961	59.9	-18.2315	59.91	2.3494	59.91	0.6894	59.91	0.5742
	59.92	-3.0239	59.92	2.1968	59.92	-18.2321	59.93	2.3498	59.93	0.6897	59.93	0.5744
	59.94	-3.0234	59.94	2.1968	59.94	-18.2316	59.95	2.3505	59.95	0.6895	59.95	0.5753
	59.95	-3.0234	59.95	2.1963	59.95	-18.2318	59.96	2.3504	59.96	0.6885	59.97	0.5749
	59.98	-3.0234	59.98	2.1967	59.98	-18.232	59.98	2.3508	59.98	0.6883	59.99	0.5756
	59.99	-3.0235	59.99	2.1966	59.99	-18.2319	60	2.3508	60	0.688	60	0.5754
	60.01	-3.0248	60.01	2.1962	60.01	-18.2323	60.01	2.3505	60.02	0.6879	60.02	0.5751
	60.03	-3.0251	60.02	2.1965	60.02	-18.2322	60.02	2.351	60.03	0.6868	60.03	0.5753
	60.05	-3.0263	60.04	2.1967	60.04	-18.2323	60.04	2.3513	60.05	0.6869	60.05	0.5752
	60.06	-3.0277	60.06	2.1964	60.06	-18.2318	60.06	2.3514	60.07	0.686	60.07	0.5746
	60.07	-3.0283	60.08	2.1969	60.08	-18.232	60.08	2.3514	60.08	0.6861	60.09	0.5745
	60.09	-3.0287	60.09	2.1968	60.09	-18.2317	60.09	2.351	60.1	0.6854	60.1	0.574
	60.1	-3.0297	60.1	2.1969	60.1	-18.2318	60.11	2.351	60.12	0.6858	60.12	0.5738
	60.12	-3.0299	60.13	2.1969	60.13	-18.2326	60.13	2.3514	60.13	0.6858	60.14	0.574
	60.14	-3.0311	60.14	2.1971	60.14	-18.2336	60.15	2.3521	60.15	0.6861	60.15	0.5744
	60.16	-3.0312	60.15	2.1978	60.15	-18.2334	60.16	2.3522	60.17	0.6872	60.17	0.5753
	60.18	-3.0314	60.17	2.198	60.17	-18.2327	60.18	2.3518	60.18	0.6868	60.18	0.575
	60.19	-3.0312	60.19	2.1983	60.18	-18.2326	60.19	2.3518	60.2	0.6873	60.2	0.5759
	60.21	-3.0309	60.21	2.1981	60.21	-18.232	60.21	2.3519	60.22	0.6872	60.22	0.5777
	60.23	-3.0302	60.23	2.1976	60.23	-18.2323	60.23	2.3517	60.23	0.6875	60.23	0.5769
	60.24	-3.0295	60.24	2.1972	60.24	-18.232	60.25	2.3516	60.25	0.6878	60.25	0.5778
	60.26	-3.0288	60.26	2.1979	60.26	-18.2315	60.26	2.3525	60.27	0.6881	60.27	0.5797
	60.27	-3.0282	60.27	2.198	60.27	-18.2321	60.27	2.3527	60.28	0.6892	60.29	0.581
	60.29	-3.0272	60.29	2.1981	60.29	-18.232	60.29	2.3527	60.3	0.6895	60.3	0.5816
	60.31	-3.0271	60.3	2.1975	60.3	-18.2317	60.31	2.3534	60.32	0.69	60.32	0.5813
	60.33	-3.0263	60.33	2.1979	60.33	-18.2314	60.33	2.3533	60.34	0.6908	60.34	0.5826
	60.34	-3.0253	60.34	2.1979	60.34	-18.2308	60.34	2.3532	60.35	0.6912	60.35	0.5834
	60.36	-3.0246	60.35	2.1972	60.35	-18.2309	60.36	2.3533	60.37	0.6914	60.37	0.5838
	60.38	-3.0243	60.37	2.1973	60.37	-18.2305	60.38	2.3528	60.39	0.6924	60.39	0.584
	60.39	-3.0244	60.39	2.1971	60.39	-18.2308	60.39	2.3526	60.4	0.6927	60.4	0.5851
	60.41	-3.0244	60.41	2.1977	60.41	-18.232	60.41	2.3526	60.42	0.6927	60.42	0.5852
	60.43	-3.0245	60.43	2.1968	60.43	-18.2325	60.43	2.3521	60.43	0.6942	60.44	0.5872
	60.44	-3.0253	60.44	2.1973	60.44	-18.2329	60.44	2.3524	60.45	0.6941	60.45	0.5868
	60.46	-3.0258	60.46	2.1982	60.46	-18.2329	60.46	2.3529	60.47	0.6936	60.47	0.5859
	60.47	-3.0255	60.48	2.1987	60.48	-18.2323	60.48	2.3528	60.49	0.6932	60.49	0.5865
	60.49	-3.0256	60.49	2.1984	60.49	-18.2323	60.5	2.3532	60.5	0.6926	60.5	0.5865
	60.51	-3.0252	60.51	2.1987	60.51	-18.2324	60.51	2.354	60.52	0.692	60.52	0.5857
	60.52	-3.0257	60.52	2.1989	60.52	-18.2321	60.53	2.354	60.54	0.6921	60.54	0.5874
	60.54	-3.026	60.54	2.1989	60.54	-18.2317	60.54	2.3545	60.55	0.6919	60.55	0.5863
	60.55	-3.0255	60.55	2.199	60.55	-18.232	60.56	2.3546	60.57	0.6914	60.57	0.5857
	60.57	-3.0251	60.58	2.1996	60.58	-18.2314	60.58	2.3551	60.59	0.6907	60.58	0.5862
	60.59	-3.0252	60.59	2.1999	60.59	-18.2318	60.59	2.3554	60.6	0.6909	60.6	0.5863
	60.61	-3.0245	60.61	2.1992	60.61	-18.2319	60.61	2.3554	60.62	0.6909	60.62	0.5859
	60.63	-3.0244	60.62	2.1986	60.62	-18.2319	60.63	2.3553	60.64	0.6905	60.63	0.5856
	60.64	-3.0242	60.64	2.1991	60.64	-18.2326	60.64	2.3553	60.65	0.6903	60.65	0.5869
	60.66	-3.025	60.66	2.1993	60.66	-18.2319	60.66	2.3557	60.67	0.6905	60.67	0.5872
	60.68	-3.0254	60.68	2.199	60.68	-18.2326	60.68	2.3557	60.68	0.691	60.69	0.588
	60.69	-3.0259	60.69	2.1992	60.69	-18.2324	60.69	2.3559	60.7	0.6915	60.7	0.588
	60.7	-3.0265	60.71	2.1986	60.7	-18.2324	60.71	2.3554	60.72	0.6916	60.72	0.5885
	60.72	-3.027	60.73	2.1986	60.73	-18.2326	60.73	2.3555	60.73	0.6912	60.74	0.5894
	60.74	-3.0279	60.74	2.1992	60.74	-18.2331	60.74	2.3555	60.75	0.6921	60.75	0.5893
	60.75	-3.0281	60.75	2.1992	60.75	-18.2325	60.76	2.3558	60.77	0.6917	60.77	0.5905
	60.77	-3.0289	60.77	2.1991	60.77	-18.233	60.78	2.3549	60.78	0.6922	60.78	0.5911
	60.79	-3.0292	60.79	2.1992	60.79	-18.2328	60.8	2.3558	60.8	0.6929	60.8	0.5924
	60.81	-3.0293	60.8	2.1986	60.8	-18.2333	60.81	2.3559	60.82	0.6933	60.82	0.5927
	60.83	-3.0292	60.83	2.1993	60.83	-18.2327	60.83	2.3565	60.83	0.6944	60.83	0.5944
	60.84	-3.0301	60.84	2.1985	60.84	-18.2328	60.84	2.3558	60.85	0.6949	60.85	0.5955
	60.86	-3.0289	60.85	2.1986	60.85	-18.2328	60.85	2.3556	60.87	0.6957	60.87	0.5958
	60.87	-3.0284	60.88	2.1987	60.88	-18.2328	60.88	2.3554	60.89	0.6963	60.88	0.5971
	60.89	-3.0277	60.89	2.1992	60.89	-18.2328	60.89	2.3561	60.9	0.6961	60.9	0.5985
	60.91	-3.0261	60.9	2.1989	60.9	-18.2326	60.91	2.3558	60.92	0.6969	60.92	0.5994
	60.93	-3.0249	60.93	2.1997	60.93	-18.233	60.93	2.3562	60.94	0.6972	60.94	0.6
	60.94	-3.0236	60.94	2.2006	60.94	-18.2327	60.94	2.3567	60.95	0.6974	60.95	0.6017
	60.95	-3.0219	60.95	2.1998	60.95	-18.2326	60.96	2.3567	60.97	0.6986	60.97	0.6014
	60.97	-3.0216	60.98	2.2003	60.98	-18.2319	60.98	2.3577	60.99	0.6981	60.99	0.6019
	60.99	-3.0204	60.99	2.2006	60.99	-18.2319	60.99	2.3581	61	0.6984	61	0.6013
	61.01	-3.0202	61	2.2004	61	-18.232	61.01	2.3578	61.02	0.6978	61.02	0.6017
	61.02	-3.0198	61.02	2.1999	61.02	-18.2327	61.02	2.3574	61.03	0.6978	61.04	0.6024
	61.04	-3.0198	61.04	2.1996	61.04	-18.2322	61.04	2.3576	61.05	0.698	61.06	0.603
	61.05	-3.0198	61.05	2.1996	61.05	-18.2327	61.06	2.3577	61.07	0.698	61.07	0.6017
	61.07	-3.0196	61.07	2.1995	61.07	-18.2313	61.08	2.3573	61.08	0.6979	61.09	0.6021
	61.09	-3.0205	61.09	2.1989	61.09	-18.2327	61.09	2.357	61.1	0.697	61.1	0.6021
	61.11	-3.0212	61.11	2.1989	61.11	-18.232	61.11	2.3579	61.12	0.6965	61.12	0.6027
	61.13	-3.022	61.13	2.1988	61.13	-18.2323	61.13	2.3579	61.13	0.6953	61.14	0.6029
	61.14	-3.0231	61.14	2.1988	61.14	-18.2316	61.14	2.3586	61.15	0.6953	61.15	0.603
	61.16	-3.024	61.15	2.1983	61.15	-18.2325	61.16	2.3583	61.17	0.6947	61.17	0.6022
	61.18	-3.0248	61.17	2.1985	61.17	-18.2323	61.18	2.3586	61.19	0.6938	61.19	0.6015
	61.19	-3.0255	61.19	2.1982	61.19	-18.2325	61.19	2.358	61.2	0.6939	61.2	0.6028
	61.21	-3.0268	61.21	2.1987	61.21	-18.2319	61.21	2.3582	61.22	0.6943	61.22	0.6028
	61.23	-3.0273	61.23	2.1982	61.23	-18.2328	61.23	2.3579	61.23	0.6935	61.24	0.6027
	61.25	-3.0279	61.24	2.199	61.24	-18.2326	61.24	2.3581	61.25	0.6938	61.25	0.6033
	61.26	-3.0287	61.25	2.1994	61.25	-18.233	61.26	2.3586	61.27	0.6936	61.27	0.6032
	61.27	-3.0282	61.27	2.1994	61.27	-18.233	61.27	2.3583	61.28	0.6943	61.28	0.6039
	61.29	-3.0275	61.29	2.1997	61.29	-18.2322	61.29	2.3581	61.3	0.6944	61.3	0.6045
	61.31	-3.027	61.31	2.1995	61.31	-18.2324	61.31	2.3587	61.32	0.6947	61.31	0.6039
	61.33	-3.0263	61.32	2.1991	61.32	-18.2325	61.33	2.3587	61.34	0.6948	61.33	0.6048
	61.34	-3.026	61.34	2.1999	61.34	-18.2324	61.34	2.359	61.35	0.6948	61.35	0.6056
	61.36	-3.025	61.36	2.1999	61.36	-18.2319	61.36	2.3589	61.37	0.6957	61.37	0.6064
	61.38	-3.024	61.38	2.199	61.38	-18.2326	61.38	2.3577	61.39	0.6956	61.39	0.6069
	61.4	-3.0239	61.39	2.199	61.39	-18.232	61.4	2.3581	61.4	0.6965	61.4	0.6084
	61.41	-3.0232	61.41	2.1989	61.41	-18.2317	61.41	2.3581	61.42	0.6971	61.42	0.6086
	61.42	-3.0228	61.43	2.1986	61.43	-18.2327	61.43	2.3576	61.44	0.698	61.44	0.6101
	61.44	-3.0213	61.44	2.1998	61.44	-18.2328	61.44	2.3585	61.45	0.6985	61.45	0.6109
	61.46	-3.0221	61.45	2.1996	61.45	-18.2331	61.46	2.3587	61.47	0.6991	61.47	0.6117
	61.48	-3.022	61.48	2.2001	61.48	-18.2332	61.48	2.3591	61.48	0.6996	61.48	0.6129
	61.49	-3.0217	61.49	2.2004	61.49	-18.2333	61.49	2.3594	61.5	0.6992	61.5	0.6127
	61.51	-3.0214	61.51	2.2007	61.51	-18.2335	61.51	2.3599	61.52	0.7006	61.52	0.6146
	61.53	-3.0214	61.52	2.2004	61.52	-18.233	61.52	2.3598	61.54	0.6998	61.54	0.6142
	61.55	-3.0222	61.54	2.2009	61.54	-18.2327	61.55	2.3603	61.55	0.6999	61.55	0.6146
	61.56	-3.0222	61.56	2.1997	61.56	-18.2332	61.56	2.3597	61.57	0.6997	61.57	0.6148
	61.58	-3.0232	61.58	2.1997	61.58	-18.2334	61.58	2.3601	61.58	0.7003	61.59	0.6156
	61.59	-3.0221	61.59	2.2	61.59	-18.2336	61.59	2.3603	61.6	0.7001	61.6	0.6157
	61.61	-3.0233	61.6	2.2001	61.6	-18.2333	61.61	2.36	61.62	0.7007	61.62	0.6164
	61.63	-3.0236	61.62	2.2004	61.62	-18.2335	61.63	2.3606	61.64	0.7003	61.64	0.6165
	61.64	-3.0243	61.64	2.2008	61.64	-18.2327	61.65	2.3607	61.65	0.7003	61.65	0.6158
	61.66	-3.0241	61.66	2.2007	61.65	-18.2336	61.66	2.3605	61.67	0.6992	61.67	0.6155
	61.68	-3.0239	61.67	2.201	61.67	-18.2328	61.68	2.3612	61.68	0.6996	61.68	0.6155
	61.69	-3.0235	61.69	2.2014	61.69	-18.2334	61.7	2.3614	61.7	0.6996	61.7	0.6166
	61.71	-3.0232	61.7	2.2005	61.7	-18.2336	61.71	2.3609	61.72	0.6993	61.72	0.6165
	61.73	-3.0228	61.73	2.2007	61.73	-18.2333	61.73	2.3618	61.73	0.699	61.73	0.6171
	61.74	-3.0226	61.74	2.2009	61.74	-18.2337	61.74	2.3619	61.75	0.6992	61.75	0.6173
	61.76	-3.0216	61.75	2.2012	61.75	-18.2339	61.76	2.3615	61.77	0.6983	61.77	0.6177
	61.77	-3.021	61.77	2.2016	61.77	-18.2334	61.78	2.3622	61.79	0.699	61.78	0.618
	61.79	-3.0213	61.79	2.2014	61.79	-18.2338	61.8	2.3617	61.8	0.6995	61.8	0.619
	61.81	-3.0202	61.81	2.2015	61.81	-18.2339	61.81	2.3621	61.82	0.6991	61.82	0.6187
	61.83	-3.0203	61.83	2.2022	61.83	-18.2342	61.83	2.3618	61.83	0.6993	61.84	0.6187
	61.84	-3.0198	61.84	2.2026	61.84	-18.234	61.84	2.3619	61.85	0.6994	61.85	0.6189
	61.86	-3.0193	61.85	2.2023	61.85	-18.234	61.86	2.3624	61.87	0.6994	61.87	0.6189
	61.88	-3.0194	61.88	2.2025	61.88	-18.233	61.88	2.3627	61.88	0.6993	61.88	0.6197
	61.89	-3.0197	61.89	2.2033	61.89	-18.2337	61.89	2.364	61.9	0.6989	61.9	0.6191
	61.91	-3.0198	61.91	2.2036	61.91	-18.2346	61.91	2.3635	61.92	0.6985	61.92	0.619
	61.93	-3.0208	61.92	2.2048	61.92	-18.2342	61.93	2.365	61.93	0.699	61.94	0.619
	61.94	-3.0209	61.94	2.2045	61.94	-18.234	61.94	2.3646	61.95	0.6983	61.95	0.6194
	61.96	-3.0217	61.95	2.2046	61.95	-18.234	61.96	2.3653	61.97	0.6988	61.97	0.6198
	61.98	-3.0231	61.97	2.2041	61.97	-18.2337	61.98	2.3649	61.99	0.6983	61.99	0.6208
	61.99	-3.0236	61.99	2.2041	61.99	-18.2323	61.99	2.3649	62	0.6983	62	0.6209
	62.01	-3.025	62.01	2.2035	62.01	-18.2325	62.01	2.3646	62.02	0.6988	62.01	0.6216
	62.02	-3.025	62.02	2.2028	62.02	-18.2329	62.02	2.3635	62.04	0.6994	62.03	0.6222
	62.04	-3.0256	62.04	2.203	62.04	-18.2338	62.05	2.3634	62.05	0.6995	62.05	0.623
	62.06	-3.0262	62.06	2.2026	62.06	-18.2358	62.06	2.3634	62.07	0.7005	62.07	0.624
	62.07	-3.0263	62.08	2.2029	62.07	-18.2357	62.08	2.3638	62.08	0.7011	62.08	0.6249
	62.09	-3.0265	62.09	2.2025	62.08	-18.2351	62.09	2.3638	62.1	0.7013	62.1	0.6257
	62.11	-3.0263	62.1	2.2025	62.09	-18.2353	62.11	2.3641	62.12	0.7033	62.12	0.6273
	62.12	-3.026	62.13	2.2024	62.1	-18.2347	62.13	2.3638	62.14	0.703	62.13	0.6285
	62.14	-3.0249	62.14	2.2027	62.13	-18.2357	62.14	2.3641	62.15	0.7034	62.15	0.6295
	62.15	-3.0238	62.16	2.2032	62.14	-18.235	62.16	2.3643	62.17	0.7033	62.17	0.6296
	62.17	-3.0233	62.18	2.2038	62.16	-18.2344	62.18	2.3649	62.18	0.7047	62.19	0.6311
	62.19	-3.0221	62.19	2.2034	62.18	-18.2353	62.19	2.3645	62.2	0.7054	62.2	0.6319
	62.21	-3.0207	62.21	2.2038	62.19	-18.235	62.21	2.3645	62.22	0.7047	62.22	0.6334
	62.23	-3.0196	62.22	2.204	62.21	-18.2353	62.23	2.365	62.24	0.7048	62.24	0.634
	62.24	-3.0189	62.24	2.2031	62.22	-18.2356	62.25	2.364	62.25	0.7059	62.25	0.6354
	62.25	-3.0172	62.25	2.2036	62.24	-18.2367	62.26	2.364	62.27	0.7055	62.27	0.6346
	62.27	-3.0162	62.27	2.2031	62.25	-18.2373	62.27	2.364	62.28	0.7059	62.28	0.6351
	62.29	-3.0156	62.29	2.2031	62.27	-18.2374	62.29	2.3644	62.3	0.7053	62.3	0.636
	62.31	-3.0152	62.31	2.2029	62.29	-18.2377	62.31	2.3636	62.31	0.7059	62.32	0.6365
	62.33	-3.0146	62.32	2.2026	62.31	-18.2378	62.33	2.3634	62.33	0.7064	62.33	0.6376
	62.34	-3.0152	62.34	2.202	62.32	-18.2373	62.34	2.3629	62.34	0.7061	62.35	0.638
	62.36	-3.0155	62.35	2.2016	62.34	-18.238	62.36	2.3624	62.37	0.7058	62.37	0.639
	62.38	-3.0165	62.37	2.2021	62.35	-18.238	62.38	2.3633	62.38	0.706	62.39	0.6396
	62.39	-3.0166	62.39	2.202	62.37	-18.2378	62.39	2.3625	62.4	0.7058	62.4	0.6399
	62.41	-3.0172	62.4	2.2017	62.38	-18.238	62.41	2.3622	62.42	0.7043	62.42	0.6403
	62.42	-3.0179	62.42	2.201	62.4	-18.2385	62.43	2.3618	62.43	0.7045	62.43	0.6402
	62.44	-3.0188	62.43	2.2014	62.42	-18.239	62.44	2.3616	62.45	0.7044	62.45	0.6399
	62.46	-3.0195	62.45	2.2013	62.43	-18.2397	62.46	2.3622	62.47	0.7039	62.47	0.64
	62.48	-3.02	62.47	2.2007	62.45	-18.2388	62.47	2.3621	62.48	0.7037	62.48	0.6408
	62.49	-3.0208	62.49	2.1999	62.46	-18.2384	62.49	2.3618	62.5	0.7041	62.5	0.6406
	62.51	-3.0216	62.5	2.1991	62.49	-18.2396	62.51	2.362	62.51	0.7043	62.52	0.6413
	62.52	-3.022	62.52	2.2001	62.5	-18.2393	62.52	2.3623	62.53	0.7039	62.53	0.6415
	62.54	-3.022	62.54	2.1991	62.52	-18.24	62.54	2.3617	62.55	0.7035	62.55	0.6413
	62.56	-3.023	62.56	2.1978	62.54	-18.2397	62.56	2.361	62.57	0.7017	62.57	0.6413
	62.58	-3.0229	62.57	2.1977	62.55	-18.2395	62.58	2.3603	62.58	0.7015	62.58	0.6416
	62.59	-3.0225	62.58	2.1977	62.57	-18.2396	62.59	2.3604	62.6	0.7011	62.6	0.6413
	62.6	-3.0223	62.59	2.1971	62.58	-18.2392	62.61	2.3599	62.62	0.7006	62.62	0.6422
	62.63	-3.0221	62.62	2.1971	62.59	-18.239	62.63	2.3597	62.63	0.7003	62.63	0.6416
	62.64	-3.0217	62.64	2.1978	62.62	-18.239	62.65	2.3605	62.65	0.6997	62.65	0.6413
	62.65	-3.0215	62.65	2.1979	62.64	-18.2393	62.66	2.3603	62.66	0.6995	62.67	0.6404
	62.67	-3.0215	62.67	2.1969	62.65	-18.2395	62.68	2.36	62.68	0.6985	62.68	0.6405
	62.69	-3.0209	62.69	2.1966	62.68	-18.239	62.69	2.3601	62.7	0.6984	62.7	0.6401
	62.71	-3.0211	62.7	2.1962	62.7	-18.2395	62.71	2.3594	62.72	0.6979	62.72	0.6411
	62.72	-3.0217	62.72	2.1962	62.71	-18.2399	62.73	2.3593	62.73	0.6981	62.73	0.6414
	62.74	-3.0226	62.73	2.1962	62.72	-18.2398	62.74	2.359	62.75	0.6981	62.75	0.6411
	62.76	-3.0243	62.75	2.1963	62.73	-18.2398	62.75	2.3591	62.76	0.698	62.76	0.6418
	62.77	-3.0248	62.77	2.1958	62.75	-18.2401	62.77	2.3585	62.78	0.698	62.78	0.6418
	62.79	-3.0258	62.79	2.1961	62.77	-18.2397	62.79	2.3584	62.8	0.6972	62.8	0.6421
	62.8	-3.0267	62.8	2.1964	62.79	-18.24	62.81	2.3583	62.81	0.6975	62.82	0.6425
	62.82	-3.0277	62.82	2.1966	62.8	-18.2404	62.83	2.3583	62.83	0.6978	62.83	0.6436
	62.84	-3.0273	62.84	2.1961	62.82	-18.2389	62.84	2.3577	62.85	0.6975	62.85	0.6435
	62.85	-3.0284	62.85	2.1966	62.84	-18.2385	62.86	2.3585	62.87	0.6983	62.87	0.6442
	62.87	-3.0293	62.87	2.1968	62.85	-18.2385	62.88	2.3588	62.88	0.6994	62.88	0.6452
	62.89	-3.0298	62.89	2.1961	62.87	-18.239	62.89	2.3593	62.9	0.6989	62.9	0.6455
	62.9	-3.0298	62.9	2.1955	62.89	-18.2388	62.91	2.3586	62.92	0.6996	62.92	0.6463
	62.92	-3.0296	62.92	2.1954	62.9	-18.2392	62.93	2.3591	62.93	0.6998	62.93	0.6472
	62.94	-3.0293	62.93	2.1948	62.92	-18.2387	62.94	2.3592	62.95	0.7001	62.95	0.6477
	62.96	-3.0291	62.95	2.195	62.93	-18.2383	62.96	2.3594	62.97	0.6998	62.97	0.6486
	62.97	-3.0285	62.98	2.1955	62.95	-18.2389	62.98	2.3593	62.98	0.6999	62.98	0.6489
	62.99	-3.0274	62.99	2.1958	62.98	-18.2387	62.99	2.3595	63	0.6994	63	0.6493
	63	-3.0263	63	2.1961	62.99	-18.2387	63.01	2.36	63.02	0.6999	63.02	0.6503
	63.02	-3.0258	63.02	2.196	63	-18.2382	63.02	2.3601	63.03	0.6998	63.04	0.6509
	63.04	-3.025	63.04	2.1963	63.02	-18.2387	63.04	2.3605	63.05	0.7002	63.05	0.6519
	63.05	-3.0247	63.05	2.1962	63.04	-18.2387	63.06	2.3611	63.06	0.7011	63.07	0.6531
	63.07	-3.0244	63.07	2.1971	63.05	-18.2384	63.07	2.3617	63.08	0.7019	63.08	0.6545
	63.08	-3.0237	63.09	2.1963	63.07	-18.2389	63.09	2.3612	63.1	0.7024	63.1	0.6554
	63.1	-3.0237	63.1	2.1967	63.09	-18.2382	63.11	2.3613	63.11	0.7027	63.12	0.6559
	63.12	-3.0237	63.13	2.197	63.11	-18.2385	63.13	2.3611	63.13	0.703	63.13	0.6572
	63.14	-3.0231	63.14	2.1973	63.13	-18.2368	63.14	2.3612	63.15	0.7027	63.15	0.6579
	63.15	-3.0234	63.15	2.1973	63.15	-18.2368	63.16	2.3615	63.17	0.7034	63.17	0.6588
	63.17	-3.0238	63.17	2.1967	63.16	-18.237	63.18	2.3612	63.18	0.7042	63.18	0.6592
	63.19	-3.0247	63.19	2.1978	63.18	-18.2371	63.19	2.3619	63.2	0.7047	63.2	0.6607
	63.2	-3.0247	63.2	2.1975	63.19	-18.238	63.21	2.3617	63.22	0.7059	63.22	0.6621
	63.22	-3.0253	63.22	2.1981	63.2	-18.2378	63.23	2.3622	63.23	0.7058	63.23	0.6624
	63.24	-3.025	63.24	2.1986	63.23	-18.2382	63.24	2.3629	63.25	0.7064	63.25	0.6641
	63.25	-3.0246	63.25	2.1991	63.24	-18.2377	63.26	2.3638	63.27	0.7065	63.27	0.6654
	63.27	-3.0238	63.27	2.2	63.25	-18.2366	63.27	2.3648	63.28	0.7078	63.28	0.6665
[truncated: 999 more rows]

## Sheet: Fig. 3c
Figure 3c	Time (s)	0 μg/mL	5 μg/mL	10 μg/mL	20 μg/mL	40 μg/mL
	0	0	0	0	0	0
	10	0	0.9	1	1.5	1.2
	20	0.1	1.8	2.2	3	3.1
	30	0	2.5	3	4.1	4.7
	40	0.1	3.2	4	4.7	5.7
	50	0.1	3.8	4.9	5.8	6.7
	60	0.2	4.3	5.6	6.1	7.2
	70	0.1	4.8	6.3	7.1	7.9
	80	0.2	5.1	6.9	7.8	8.6
	90	0.3	5.5	7.5	8.1	9.4
	100	0.3	5.8	8	8.4	10
	110	0.3	6.1	8.6	9.1	10.5
	120	0.4	6.3	9.1	9.6	11.1
	130	0.4	6.5	9.6	10	11.5
	140	0.3	6.7	9.9	10.7	12.1
	150	0.4	6.8	10.4	11.1	12.6
	160	0.5	6.9	10.7	11.5	13.1
	170	0.6	7	11.1	12	13.5
	180	0.6	7.1	11.4	12.5	14
	190	0.6	7.2	11.6	13.1	14.4
	200	0.7	7.2	11.8	13.5	14.9
	210	0.6	7.2	12.1	13.9	15.3
	220	0.8	7.2	12.2	14.3	15.7
	230	0.7	7.2	12.4	14.7	16.3
	240	0.8	7.2	12.6	15.1	16.6
	250	0.7	7.2	12.7	15.4	17
	260	0.7	7.1	12.7	15.8	17.2
	270	0.8	7.1	12.8	16.1	17.5
	280	0.8	7.1	12.8	16.5	18
	290	0.8	7	12.8	16.8	18.2
	300	0.9	7	12.8	17.1	18.6

## Sheet: Fig. 3f
Figure 3f	Time (h)	NIR: 5 min	NIR: 10 min	NIR: 15 min	NIR: 20 min		Standard curve of imipenem
	0	0	0	0	0		Concentration (μg/mL)	Area
	1	0	0	0	0		2	152071
	2	0	0	0	0		20	621378
	4	609650	1437348	1800944	2614736		50	1504856
	6	868343	1797635	2126098	2787372		100	2950670
	8	891261	1984291	2731235	3173308		200	5943056
	10	934010	2025434	2838017	3127247		500	13623899
	12	927758	1925033	2615257	2929340		1000	26885526
	24	896148	1711052	2386980	2445862

## Sheet: Fig. 4b
Figure 4b		PBS	IMP@TRN	IR780@TRN	IMP/IR780@TRN	IR780@TRN+NIR	IMP/IR780@TRN+NIR	3x IMP	T-IMP	NIR
	CFU of E. coli	1531	1550	1426	1651	965	8	219	1639	749
			1503	1498	1574	931	3	298	1548	865
			1563	1507	1596	947	6	307	1517	773

## Sheet: Fig. 4c
Figure 4c		PBS	IMP@TRN	IR780@TRN	IMP/IR780@TRN	IR780@TRN+NIR	IMP/IR780@TRN+NIR	3x IMP	T-IMP	NIR
	CFU of S.aureus	1291	1189	1271	1098	664	7	263	1001	578
			1217	1301	1086	693	6	389	1035	541
			1168	1238	1132	725	4	371	979	596

## Sheet: Fig. 5b
Figure 5b		PBS	IMP@TRN	IR780@TRN	IMP/IR780@TRN	IR780@TRN+NIR	IMP/IR780@TRN+NIR	3x IMP	T-IMP	NIR
	CFU of MDREC	735	834	895	801	461	3	479	796	688
			796	807	732	487	8	497	735	712
			816	732	705	528	7	553	770	631

## Sheet: Fig. 5c
Figure 5c		PBS	IMP@TRN	IR780@TRN	IMP/IR780@TRN	IR780@TRN+NIR	IMP/IR780@TRN+NIR	3x IMP	T-IMP	NIR
	CFU of MRSA	1151	1071	1139	1361	825	4	749	1348	951
			1125	1031	1156	794	5	654	1186	934
			991	1097	1208	831	8	697	1294	1013

[truncated: 25 more sheets: Fig. 6d, Fig. 6e, Fig. 6g, Fig. 6h, Fig. 6j, Fig. 7a, Fig. 7b, Supplementary Figure 1, Supplementary Figure 3, Supplementary Figure 4, Supplementary Figure 5, Supplementary Figure 6, Supplementary Figure 7, Supplementary Figure 8a, Supplementary Figure 8b, Supplementary Figure 8c, Supplementary Figure 8d, Supplementary Figure 11, Supplementary Figure 12b, Supplementary Figure 12c …]
